# Supplementary material for: A second monoclinic polymorph of 3β-chloro­cholest-5-ene
Source: Acta Crystallogr Sect E Struct Rep Online. 2010 May 8;66(Pt 6):o1249–50. doi: 10.1107/S1600536810015722 (PMC2979588; doi:10.1107/S1600536810015722)
Supplement: Supplementary file 1 [file e-66-o1249-sup1.cif]

##############################################################################
###                                                                        ###
###        Electronic paper (Acta Crystallographica Section E)             ###
###                                                                        ###
##############################################################################
#                                                                            #
# This CIF contains the data in a paper accepted for publication in Acta     #
# Crystallographica Section E. It conforms to the requirements of Notes      #
# for Authors for Section E, and has been peer reviewed under the auspices   #
# of the IUCr Commission on Journals.                                        #
#                                                                            #
# Full details of the Crystallographic Information File format               #
# are given in the paper "The Crystallographic Information File (CIF):       #
# a New Standard Archive File for Crystallography" by S. R. Hall, F. H.      #
# Allen and I. D. Brown [Acta Cryst. (1991), A47, 655-685].                  #
#                                                                            #
# The current version of the core CIF dictionary is obtainable from          #
# ftp://ftp.iucr.org/pub/cif_core.dic. The current version number is 2.4.    #
#                                                                            #
# Software is freely available for graphical display of the structure(s) in  #
# this CIF.  For information consult the CIF home page http://www.iucr.org/  #
# cif/home.html                                                              #
#                                                                            #
# This file may be used for bona fide research purposes within the           #
# scientific community so long as proper attribution is given to the journal # 
# article from which it was obtained.                                        #
#                                                                            #
##############################################################################
                                             
data_global
_audit_creation_method     'form.cif (version 2.0)'
_journal_data_validation_number     ?
_journal_date_recd_electronic     2010-04-09
_journal_date_accepted     2010-04-28
_journal_name_full     'Acta Crystallographica, Section E'
_journal_year     2010
_journal_volume     66
_journal_issue      6
_journal_page_first     o1249
_journal_page_last     o1250
_journal_paper_category     QO
_journal_coeditor_code     SJ2768
_publ_contact_author_name     'Prof. Fun, Hoong-Kun'
_publ_contact_author_address
;
      X-ray Crystallography Unit
      School of Physics
      Universiti Sains Malaysia
      11800 USM, Penang
      MALAYSIA
;
_publ_contact_author_email     'hkfun@usm.my'
_publ_contact_author_fax     '6 04 6579150'
_publ_contact_author_phone     '6 04 6533652'
_publ_section_title
;
A second monoclinic polymorph of 3\b-chlorocholest-5-ene
;
loop_
    _publ_author_name
    _publ_author_footnote
    _publ_author_address
    'Mohd. Shaheen Khan' ?
;
      Bio-resource, Paper and Coatings Technology Division
      School of Industrial Technology
      Universiti Sains Malaysia
      11800 USM, Penang
      Malaysia
;
    'Othman Sulaiman' ?
;
      Bio-resource, Paper and Coatings Technology Division
      School of Industrial Technology
      Universiti Sains Malaysia
      11800 USM, Penang
      Malaysia
;
    'Issam Ahmed Mohamed' ?
;
      Bio-resource, Paper and Coatings Technology Division
      School of Industrial Technology
      Universiti Sains Malaysia
      11800 USM, Penang
      Malaysia
;
    'Chin Sing Yeap'
;
      Thomson Reuters ResearcherID: A-5523-2009.
;
;
      X-ray Crystallography Unit
      School of Physics
      Universiti Sains Malaysia
      11800 USM, Penang
      Malaysia
;
    'Hoong-Kun Fun'
;
      Thomson Reuters ResearcherID: A-3561-2009.
;
;     X-ray Crystallography Unit
      School of Physics
      Universiti Sains Malaysia
      11800 USM, Penang
      Malaysia
;
data_I
_audit_creation_method     SHELXL-97
_chemical_name_systematic
;
3\b-Chlorocholest-5-ene
;
_chemical_name_common     '3\b-Chlorocholest-5-ene'
_chemical_formula_moiety     'C27 H45 Cl'
_chemical_formula_sum     'C27 H45 Cl'
_chemical_formula_iupac     'C27 H45 Cl'
_chemical_formula_weight     405.08
_chemical_melting_point     ?
_symmetry_cell_setting     Monoclinic
_symmetry_space_group_name_H-M     'P 21'
_symmetry_space_group_name_Hall     'P 2yb'
loop_
    _symmetry_equiv_pos_as_xyz
    'x, y, z'
    '-x, y+1/2, -z'
_cell_length_a     21.208(2)
_cell_length_b     7.5302(7)
_cell_length_c     30.778(3)
_cell_angle_alpha     90.00
_cell_angle_beta     91.453(2)
_cell_angle_gamma     90.00
_cell_volume     4913.7(8)
_cell_formula_units_Z     8
_cell_measurement_reflns_used     9910
_cell_measurement_theta_min     2.65
_cell_measurement_theta_max     29.89
_cell_measurement_temperature     100.00(10)
_exptl_crystal_description     'plate'
_exptl_crystal_colour     'colourless'
_exptl_crystal_size_max     0.42
_exptl_crystal_size_mid     0.31
_exptl_crystal_size_min     0.09
_exptl_crystal_density_diffrn     1.095
_exptl_crystal_density_meas     ?
_exptl_crystal_density_method     'not measured'
_exptl_crystal_F_000     1792
_exptl_absorpt_coefficient_mu     0.166
_exptl_absorpt_correction_type     'multi-scan'
_exptl_absorpt_process_details     '(<i>SADABS</i>; Bruker, 2009)'
_exptl_absorpt_correction_T_min     0.9334
_exptl_absorpt_correction_T_max     0.9851
_exptl_special_details
;
The crystal was placed in the cold stream of an Oxford Cryosystems Cobra
open-flow nitrogen cryostat (Cosier & Glazer, 1986) operating at 100.0 (1) K.
;
_diffrn_ambient_temperature     100
_diffrn_radiation_type     MoK\a
_diffrn_radiation_wavelength     0.71073
_diffrn_radiation_source     'fine-focus sealed tube'
_diffrn_radiation_monochromator     graphite
_diffrn_measurement_device_type     'Bruker APEXII DUO CCD area-detector'
_diffrn_measurement_method     '\f and \w scans'
_diffrn_detector_area_resol_mean     ?
_diffrn_reflns_number     78605
_diffrn_reflns_av_R_equivalents     0.0672
_diffrn_reflns_av_sigmaI/netI     0.0923
_diffrn_reflns_theta_min     0.96
_diffrn_reflns_theta_max     30.04
_diffrn_reflns_theta_full     30.04
_diffrn_measured_fraction_theta_max     0.997
_diffrn_measured_fraction_theta_full     0.997
_diffrn_reflns_limit_h_min     -29
_diffrn_reflns_limit_h_max     29
_diffrn_reflns_limit_k_min     -10
_diffrn_reflns_limit_k_max     10
_diffrn_reflns_limit_l_min     -42
_diffrn_reflns_limit_l_max     43
_diffrn_standards_number     0
_diffrn_standards_interval_count     .
_diffrn_standards_interval_time     .
_diffrn_standards_decay_%     ?
_refine_special_details
;
Refinement of <i>F</i>^2^ against ALL reflections. The weighted <i>R</i>-factor
wR and goodness of fit <i>S</i> are based on <i>F</i>^2^, conventional
<i>R</i>-factors <i>R</i> are based on <i>F</i>, with <i>F</i> set to zero for
negative <i>F</i>^2^. The threshold expression of <i>F</i>^2^ >
\s(<i>F</i>^2^) is used only for calculating <i>R</i>-factors(gt) etc. and is
not relevant to the choice of reflections for refinement. <i>R</i>-factors
based on <i>F</i>^2^ are statistically about twice as large as those based on
<i>F</i>, and <i>R</i>- factors based on ALL data will be even larger.
;
_reflns_number_total     28604
_reflns_number_gt     18381
_reflns_threshold_expression     I>2\s(I)
_refine_ls_structure_factor_coef     Fsqd
_refine_ls_matrix_type     full
_refine_ls_R_factor_all     0.1108
_refine_ls_R_factor_gt     0.0574
_refine_ls_wR_factor_gt     0.1207
_refine_ls_wR_factor_ref     0.1444
_refine_ls_goodness_of_fit_ref     0.983
_refine_ls_restrained_S_all     0.983
_refine_ls_number_reflns     28604
_refine_ls_number_parameters     1017
_refine_ls_number_restraints     1
_refine_ls_hydrogen_treatment     constr
_refine_ls_weighting_scheme     calc
_refine_ls_weighting_details
                 'calc w=1/[\s^2^(Fo^2^)+(0.0663P)^2^] where P=(Fo^2^+2Fc^2^)/3'
_atom_sites_solution_hydrogens     geom
_atom_sites_solution_primary     direct
_atom_sites_solution_secondary     difmap
_refine_ls_shift/su_max     0.002
_refine_ls_shift/su_mean     0.000
_refine_diff_density_max     0.413
_refine_diff_density_min     -0.352
_refine_ls_extinction_method     none
_refine_ls_extinction_coef     ?
_refine_ls_abs_structure_details     'Flack (1983), 13239 Friedel pairs'
_refine_ls_abs_structure_Flack     -0.01(4)
loop_
    _atom_type_symbol
    _atom_type_description
    _atom_type_scat_dispersion_real
    _atom_type_scat_dispersion_imag
    _atom_type_scat_source
    'C' 'C' 0.0033 0.0016
                         'International Tables Vol C Tables 4.2.6.8 and 6.1.1.4'
    'H' 'H' 0.0000 0.0000
                         'International Tables Vol C Tables 4.2.6.8 and 6.1.1.4'
    'Cl' 'Cl' 0.1484 0.1585
                         'International Tables Vol C Tables 4.2.6.8 and 6.1.1.4'
_computing_data_collection     'APEX2 (Bruker, 2009)'
_computing_cell_refinement     'SAINT (Bruker, 2009)'
_computing_data_reduction     'SAINT (Bruker, 2009)'
_computing_structure_solution     'SHELXTL (Sheldrick, 2008)'
_computing_structure_refinement     'SHELXTL (Sheldrick, 2008)'
_computing_molecular_graphics     'SHELXTL (Sheldrick, 2008)'
_computing_publication_material
;
SHELXTL (Sheldrick, 2008) and PLATON (Spek, 2009)
;
loop_
    _atom_site_type_symbol
    _atom_site_label
    _atom_site_fract_x
    _atom_site_fract_y
    _atom_site_fract_z
    _atom_site_U_iso_or_equiv
    _atom_site_adp_type
    _atom_site_calc_flag
    _atom_site_refinement_flags
    _atom_site_occupancy
    _atom_site_disorder_assembly
    _atom_site_disorder_group
    Cl Cl1A 1.08384(3) 0.05358(10) 0.491683(19) 0.03717(16) Uani d . 1 . .
    C C1A 0.73950(11) 0.2488(3) 0.23594(7) 0.0239(5) Uani d . 1 . .
    H H1AA 0.7553 0.3137 0.2113 0.029 Uiso calc R 1 . .
    H H1AB 0.6942 0.2656 0.2368 0.029 Uiso calc R 1 . .
    C C2A 0.77135(11) 0.3165(3) 0.27850(7) 0.0264(5) Uani d . 1 . .
    H H2AA 0.7958 0.4231 0.2734 0.032 Uiso calc R 1 . .
    H H2AB 0.7403 0.3415 0.3003 0.032 Uiso calc R 1 . .
    C C3A 0.81402(10) 0.1626(3) 0.29261(7) 0.0187(4) Uani d . 1 . .
    H H3AA 0.8508 0.1685 0.2740 0.022 Uiso calc R 1 . .
    C C4A 0.84017(10) 0.1599(3) 0.33922(7) 0.0197(4) Uani d . 1 . .
    H H4AA 0.8052 0.1440 0.3591 0.024 Uiso calc R 1 . .
    C C5A 0.87390(11) 0.3344(3) 0.35018(7) 0.0244(5) Uani d . 1 . .
    H H5AA 0.8978 0.3716 0.3253 0.029 Uiso calc R 1 . .
    H H5AB 0.8426 0.4251 0.3556 0.029 Uiso calc R 1 . .
    C C6A 0.91738(11) 0.3206(3) 0.38878(7) 0.0274(5) Uani d . 1 . .
    H H6AA 0.9333 0.4258 0.4005 0.033 Uiso calc R 1 . .
    C C7A 0.93539(11) 0.1685(3) 0.40787(7) 0.0235(5) Uani d . 1 . .
    C C8A 0.97827(12) 0.1723(3) 0.44809(7) 0.0302(5) Uani d . 1 . .
    H H8AA 0.9927 0.2928 0.4533 0.036 Uiso calc R 1 . .
    H H8AB 0.9549 0.1342 0.4731 0.036 Uiso calc R 1 . .
    C C9A 1.03468(11) 0.0514(4) 0.44247(7) 0.0298(5) Uani d . 1 . .
    H H9AA 1.0595 0.0961 0.4184 0.036 Uiso calc R 1 . .
    C C10A 1.01370(11) -0.1358(3) 0.43209(7) 0.0280(5) Uani d . 1 . .
    H H10A 0.9888 -0.1820 0.4556 0.034 Uiso calc R 1 . .
    H H10B 1.0502 -0.2118 0.4289 0.034 Uiso calc R 1 . .
    C C11A 0.97417(11) -0.1337(3) 0.38977(7) 0.0261(5) Uani d . 1 . .
    H H11A 0.9610 -0.2541 0.3830 0.031 Uiso calc R 1 . .
    H H11B 1.0004 -0.0931 0.3664 0.031 Uiso calc R 1 . .
    C C12A 0.91474(10) -0.0133(3) 0.39151(7) 0.0201(4) Uani d . 1 . .
    C C13A 0.88602(10) 0.0015(3) 0.34454(7) 0.0177(4) Uani d . 1 . .
    H H13A 0.9214 0.0262 0.3256 0.021 Uiso calc R 1 . .
    C C14A 0.85598(11) -0.1719(3) 0.32792(7) 0.0244(5) Uani d . 1 . .
    H H14A 0.8240 -0.2086 0.3480 0.029 Uiso calc R 1 . .
    H H14B 0.8881 -0.2636 0.3278 0.029 Uiso calc R 1 . .
    C C15A 0.82575(11) -0.1583(3) 0.28219(7) 0.0230(5) Uani d . 1 . .
    H H15A 0.8585 -0.1397 0.2612 0.028 Uiso calc R 1 . .
    H H15B 0.8046 -0.2692 0.2751 0.028 Uiso calc R 1 . .
    C C16A 0.77796(10) -0.0055(3) 0.27877(7) 0.0181(4) Uani d . 1 . .
    C C17A 0.75539(10) 0.0474(3) 0.23176(7) 0.0186(4) Uani d . 1 . .
    H H17A 0.7920 0.0380 0.2131 0.022 Uiso calc R 1 . .
    C C18A 0.70145(10) -0.0573(3) 0.20946(7) 0.0223(5) Uani d . 1 . .
    H H18A 0.6635 -0.0402 0.2265 0.027 Uiso calc R 1 . .
    C C19A 0.68780(10) 0.0178(3) 0.16346(7) 0.0244(5) Uani d . 1 . .
    H H19A 0.6894 0.1464 0.1649 0.029 Uiso calc R 1 . .
    H H19B 0.7210 -0.0208 0.1445 0.029 Uiso calc R 1 . .
    C C20A 0.62416(11) -0.0373(3) 0.14305(7) 0.0255(5) Uani d . 1 . .
    H H20A 0.6229 -0.1655 0.1401 0.031 Uiso calc R 1 . .
    H H20B 0.5906 -0.0022 0.1621 0.031 Uiso calc R 1 . .
    C C21A 0.61307(11) 0.0479(4) 0.09841(7) 0.0314(6) Uani d . 1 . .
    H H21A 0.6432 -0.0013 0.0785 0.038 Uiso calc R 1 . .
    H H21B 0.6214 0.1742 0.1008 0.038 Uiso calc R 1 . .
    C C22A 0.54642(12) 0.0221(4) 0.07873(8) 0.0357(6) Uani d . 1 . .
    H H22A 0.5163 0.0687 0.0995 0.043 Uiso calc R 1 . .
    C C23A 0.53055(14) -0.1730(5) 0.07063(9) 0.0496(6) Uani d . 1 . .
    H H23A 0.4880 -0.1827 0.0595 0.074 Uiso calc R 1 . .
    H H23B 0.5347 -0.2377 0.0974 0.074 Uiso calc R 1 . .
    H H23C 0.5589 -0.2212 0.0499 0.074 Uiso calc R 1 . .
    C C24A 0.53904(13) 0.1299(5) 0.03664(8) 0.0496(6) Uani d . 1 . .
    H H24A 0.4965 0.1194 0.0255 0.074 Uiso calc R 1 . .
    H H24B 0.5677 0.0855 0.0156 0.074 Uiso calc R 1 . .
    H H24C 0.5483 0.2525 0.0425 0.074 Uiso calc R 1 . .
    C C25A 0.71424(11) -0.2564(3) 0.20705(7) 0.0263(5) Uani d . 1 . .
    H H25A 0.7148 -0.3057 0.2358 0.039 Uiso calc R 1 . .
    H H25B 0.7543 -0.2762 0.1941 0.039 Uiso calc R 1 . .
    H H25C 0.6817 -0.3126 0.1897 0.039 Uiso calc R 1 . .
    C C26A 0.72068(10) -0.0403(3) 0.30730(7) 0.0271(5) Uani d . 1 . .
    H H26A 0.7345 -0.0505 0.3371 0.041 Uiso calc R 1 . .
    H H26B 0.7004 -0.1485 0.2982 0.041 Uiso calc R 1 . .
    H H26C 0.6914 0.0566 0.3043 0.041 Uiso calc R 1 . .
    C C27A 0.86742(11) -0.0928(3) 0.42317(7) 0.0288(5) Uani d . 1 . .
    H H27A 0.8283 -0.0293 0.4207 0.043 Uiso calc R 1 . .
    H H27B 0.8841 -0.0833 0.4524 0.043 Uiso calc R 1 . .
    H H27C 0.8604 -0.2156 0.4162 0.043 Uiso calc R 1 . .
    Cl Cl1B 0.58765(3) 0.96469(11) 0.48748(2) 0.04346(18) Uani d . 1 . .
    C C1B 0.22872(11) 1.2289(3) 0.24711(7) 0.0242(5) Uani d . 1 . .
    H H1BA 0.2428 1.3033 0.2235 0.029 Uiso calc R 1 . .
    H H1BB 0.1834 1.2425 0.2494 0.029 Uiso calc R 1 . .
    C C2B 0.26239(11) 1.2824(3) 0.29016(7) 0.0251(5) Uani d . 1 . .
    H H2BA 0.2871 1.3895 0.2866 0.030 Uiso calc R 1 . .
    H H2BB 0.2322 1.3018 0.3129 0.030 Uiso calc R 1 . .
    C C3B 0.30473(10) 1.1239(3) 0.30081(7) 0.0192(4) Uani d . 1 . .
    H H3BA 0.3411 1.1346 0.2819 0.023 Uiso calc R 1 . .
    C C4B 0.33183(10) 1.1071(3) 0.34692(7) 0.0202(4) Uani d . 1 . .
    H H4BA 0.2973 1.0866 0.3669 0.024 Uiso calc R 1 . .
    C C5B 0.36654(11) 1.2778(3) 0.36017(7) 0.0249(5) Uani d . 1 . .
    H H5BA 0.3891 1.3223 0.3354 0.030 Uiso calc R 1 . .
    H H5BB 0.3357 1.3667 0.3680 0.030 Uiso calc R 1 . .
    C C6B 0.41218(12) 1.2533(3) 0.39736(7) 0.0286(5) Uani d . 1 . .
    H H6BA 0.4288 1.3548 0.4105 0.034 Uiso calc R 1 . .
    C C7B 0.43094(11) 1.0964(3) 0.41318(7) 0.0256(5) Uani d . 1 . .
    C C8B 0.47725(12) 1.0892(4) 0.45172(7) 0.0335(6) Uani d . 1 . .
    H H8BA 0.4928 1.2077 0.4582 0.040 Uiso calc R 1 . .
    H H8BB 0.4560 1.0454 0.4771 0.040 Uiso calc R 1 . .
    C C9B 0.53163(12) 0.9694(4) 0.44172(7) 0.0327(6) Uani d . 1 . .
    H H9BA 0.5530 1.0167 0.4163 0.039 Uiso calc R 1 . .
    C C10B 0.50845(12) 0.7855(3) 0.43114(7) 0.0325(6) Uani d . 1 . .
    H H10C 0.4853 0.7383 0.4553 0.039 Uiso calc R 1 . .
    H H10D 0.5440 0.7077 0.4260 0.039 Uiso calc R 1 . .
    C C11B 0.46522(11) 0.7936(3) 0.39023(7) 0.0278(5) Uani d . 1 . .
    H H11C 0.4500 0.6749 0.3837 0.033 Uiso calc R 1 . .
    H H11D 0.4898 0.8329 0.3659 0.033 Uiso calc R 1 . .
    C C12B 0.40789(11) 0.9190(3) 0.39480(7) 0.0214(5) Uani d . 1 . .
    C C13B 0.37703(10) 0.9468(3) 0.34883(6) 0.0199(4) Uani d . 1 . .
    H H13B 0.4115 0.9746 0.3293 0.024 Uiso calc R 1 . .
    C C14B 0.34475(11) 0.7802(3) 0.33041(7) 0.0245(5) Uani d . 1 . .
    H H14C 0.3129 0.7420 0.3505 0.029 Uiso calc R 1 . .
    H H14D 0.3758 0.6862 0.3287 0.029 Uiso calc R 1 . .
    C C15B 0.31333(11) 0.8052(3) 0.28510(7) 0.0244(5) Uani d . 1 . .
    H H15C 0.3457 0.8254 0.2639 0.029 Uiso calc R 1 . .
    H H15D 0.2910 0.6974 0.2769 0.029 Uiso calc R 1 . .
    C C16B 0.26710(10) 0.9615(3) 0.28410(6) 0.0183(4) Uani d . 1 . .
    C C17B 0.24560(10) 1.0311(3) 0.23834(7) 0.0190(4) Uani d . 1 . .
    H H17B 0.2828 1.0306 0.2201 0.023 Uiso calc R 1 . .
    C C18B 0.19237(10) 0.9343(3) 0.21285(7) 0.0208(4) Uani d . 1 . .
    H H18B 0.1534 0.9479 0.2290 0.025 Uiso calc R 1 . .
    C C19B 0.18222(10) 1.0233(3) 0.16803(7) 0.0236(5) Uani d . 1 . .
    H H19C 0.1846 1.1510 0.1717 0.028 Uiso calc R 1 . .
    H H19D 0.2163 0.9881 0.1494 0.028 Uiso calc R 1 . .
    C C20B 0.11952(11) 0.9775(3) 0.14522(7) 0.0254(5) Uani d . 1 . .
    H H20C 0.0854 1.0037 0.1646 0.030 Uiso calc R 1 . .
    H H20D 0.1185 0.8512 0.1391 0.030 Uiso calc R 1 . .
    C C21B 0.10853(10) 1.0795(3) 0.10277(7) 0.0246(5) Uani d . 1 . .
    H H21C 0.1401 1.0427 0.0823 0.030 Uiso calc R 1 . .
    H H21D 0.1148 1.2050 0.1085 0.030 Uiso calc R 1 . .
    C C22B 0.04329(11) 1.0542(4) 0.08146(7) 0.0281(5) Uani d . 1 . .
    H H22B 0.0118 1.0797 0.1034 0.034 Uiso calc R 1 . .
    C C23B 0.03199(12) 0.8655(4) 0.06518(8) 0.0362(6) Uani d . 1 . .
    H H23D 0.0382 0.7835 0.0888 0.054 Uiso calc R 1 . .
    H H23E 0.0611 0.8388 0.0427 0.054 Uiso calc R 1 . .
    H H23F -0.0104 0.8552 0.0538 0.054 Uiso calc R 1 . .
    C C24B 0.03354(13) 1.1879(4) 0.04411(8) 0.0409(7) Uani d . 1 . .
    H H24D -0.0074 1.1705 0.0308 0.061 Uiso calc R 1 . .
    H H24E 0.0653 1.1701 0.0229 0.061 Uiso calc R 1 . .
    H H24F 0.0366 1.3066 0.0554 0.061 Uiso calc R 1 . .
    C C25B 0.20475(11) 0.7357(3) 0.20730(8) 0.0280(5) Uani d . 1 . .
    H H25D 0.2050 0.6789 0.2352 0.042 Uiso calc R 1 . .
    H H25E 0.2449 0.7188 0.1941 0.042 Uiso calc R 1 . .
    H H25F 0.1721 0.6847 0.1891 0.042 Uiso calc R 1 . .
    C C26B 0.20904(10) 0.9216(3) 0.31165(7) 0.0256(5) Uani d . 1 . .
    H H26D 0.2224 0.9011 0.3413 0.038 Uiso calc R 1 . .
    H H26E 0.1879 0.8179 0.3005 0.038 Uiso calc R 1 . .
    H H26F 0.1807 1.0210 0.3104 0.038 Uiso calc R 1 . .
    C C27B 0.36112(11) 0.8355(3) 0.42662(7) 0.0311(5) Uani d . 1 . .
    H H27D 0.3792 0.8377 0.4555 0.047 Uiso calc R 1 . .
    H H27E 0.3526 0.7150 0.4182 0.047 Uiso calc R 1 . .
    H H27F 0.3225 0.9021 0.4259 0.047 Uiso calc R 1 . .
    Cl Cl1C 0.18518(3) 0.58349(10) 0.03645(2) 0.04151(17) Uani d . 1 . .
    C C1C 0.55598(12) 0.6996(3) 0.27704(7) 0.0294(5) Uani d . 1 . .
    H H1CA 0.5456 0.7780 0.3008 0.035 Uiso calc R 1 . .
    H H1CB 0.6015 0.6941 0.2750 0.035 Uiso calc R 1 . .
    C C2C 0.52627(12) 0.7685(3) 0.23416(7) 0.0289(5) Uani d . 1 . .
    H H2CA 0.5087 0.8864 0.2378 0.035 Uiso calc R 1 . .
    H H2CB 0.5570 0.7718 0.2114 0.035 Uiso calc R 1 . .
    C C3C 0.47454(10) 0.6332(3) 0.22383(7) 0.0203(5) Uani d . 1 . .
    H H3CA 0.4403 0.6595 0.2436 0.024 Uiso calc R 1 . .
    C C4C 0.44476(10) 0.6342(3) 0.17825(7) 0.0204(4) Uani d . 1 . .
    H H4CA 0.4773 0.6059 0.1573 0.024 Uiso calc R 1 . .
    C C5C 0.41697(11) 0.8168(3) 0.16725(7) 0.0257(5) Uani d . 1 . .
    H H5CA 0.3976 0.8647 0.1930 0.031 Uiso calc R 1 . .
    H H5CB 0.4510 0.8960 0.1595 0.031 Uiso calc R 1 . .
    C C6C 0.36883(11) 0.8136(3) 0.13077(7) 0.0273(5) Uani d . 1 . .
    H H6CA 0.3552 0.9222 0.1196 0.033 Uiso calc R 1 . .
    C C7C 0.34414(11) 0.6671(3) 0.11313(7) 0.0239(5) Uani d . 1 . .
    C C8C 0.29729(12) 0.6809(3) 0.07503(7) 0.0305(5) Uani d . 1 . .
    H H8CA 0.2847 0.8038 0.0711 0.037 Uiso calc R 1 . .
    H H8CB 0.3172 0.6417 0.0487 0.037 Uiso calc R 1 . .
    C C9C 0.23974(11) 0.5686(4) 0.08278(7) 0.0300(5) Uani d . 1 . .
    H H9CA 0.2187 0.6138 0.1085 0.036 Uiso calc R 1 . .
    C C10C 0.25793(11) 0.3783(3) 0.09078(7) 0.0266(5) Uani d . 1 . .
    H H10E 0.2796 0.3316 0.0658 0.032 Uiso calc R 1 . .
    H H10F 0.2204 0.3073 0.0951 0.032 Uiso calc R 1 . .
    C C11C 0.30124(10) 0.3686(3) 0.13120(7) 0.0236(5) Uani d . 1 . .
    H H11E 0.3130 0.2456 0.1361 0.028 Uiso calc R 1 . .
    H H11F 0.2777 0.4075 0.1561 0.028 Uiso calc R 1 . .
    C C12C 0.36221(10) 0.4814(3) 0.12880(7) 0.0199(4) Uani d . 1 . .
    C C13C 0.39273(10) 0.4923(3) 0.17505(6) 0.0185(4) Uani d . 1 . .
    H H13C 0.3594 0.5305 0.1945 0.022 Uiso calc R 1 . .
    C C14C 0.41661(11) 0.3114(3) 0.19231(7) 0.0227(5) Uani d . 1 . .
    H H14E 0.3813 0.2299 0.1934 0.027 Uiso calc R 1 . .
    H H14F 0.4465 0.2634 0.1721 0.027 Uiso calc R 1 . .
    C C15C 0.44823(10) 0.3217(3) 0.23754(7) 0.0216(4) Uani d . 1 . .
    H H15E 0.4171 0.3558 0.2586 0.026 Uiso calc R 1 . .
    H H15F 0.4642 0.2053 0.2456 0.026 Uiso calc R 1 . .
    C C16C 0.50254(10) 0.4556(3) 0.23895(7) 0.0206(4) Uani d . 1 . .
    C C17C 0.52849(10) 0.5104(3) 0.28481(7) 0.0212(5) Uani d . 1 . .
    H H17C 0.4920 0.5246 0.3034 0.025 Uiso calc R 1 . .
    C C18C 0.57611(11) 0.3911(3) 0.30947(7) 0.0245(5) Uani d . 1 . .
    H H18C 0.6153 0.3893 0.2933 0.029 Uiso calc R 1 . .
    C C19C 0.59045(11) 0.4728(4) 0.35464(7) 0.0309(5) Uani d . 1 . .
    H H19E 0.5914 0.6009 0.3515 0.037 Uiso calc R 1 . .
    H H19F 0.5558 0.4441 0.3734 0.037 Uiso calc R 1 . .
    C C20C 0.65131(13) 0.4150(5) 0.37731(8) 0.0473(8) Uani d . 1 . .
    H H20E 0.6861 0.4356 0.3581 0.057 Uiso calc R 1 . .
    H H20F 0.6493 0.2885 0.3830 0.057 Uiso calc R 1 . .
    C C21C 0.66456(12) 0.5128(4) 0.42020(8) 0.0398(7) Uani d . 1 . .
    H H21E 0.6571 0.6385 0.4154 0.048 Uiso calc R 1 . .
    H H21F 0.6343 0.4725 0.4412 0.048 Uiso calc R 1 . .
    C C22C 0.72962(15) 0.4908(5) 0.43994(10) 0.0591(10) Uani d . 1 . .
    H H22C 0.7603 0.5287 0.4185 0.071 Uiso calc R 1 . .
    C C23C 0.74359(17) 0.2999(6) 0.45201(10) 0.0720(8) Uani d . 1 . .
    H H23G 0.7405 0.2270 0.4265 0.108 Uiso calc R 1 . .
    H H23H 0.7137 0.2600 0.4728 0.108 Uiso calc R 1 . .
    H H23I 0.7855 0.2917 0.4644 0.108 Uiso calc R 1 . .
    C C24C 0.73709(16) 0.6104(6) 0.48006(10) 0.0720(8) Uani d . 1 . .
    H H24G 0.7296 0.7317 0.4718 0.108 Uiso calc R 1 . .
    H H24H 0.7791 0.5989 0.4921 0.108 Uiso calc R 1 . .
    H H24I 0.7072 0.5756 0.5014 0.108 Uiso calc R 1 . .
    C C25C 0.55354(11) 0.1996(3) 0.31474(7) 0.0302(5) Uani d . 1 . .
    H H25G 0.5512 0.1430 0.2868 0.045 Uiso calc R 1 . .
    H H25H 0.5126 0.1994 0.3273 0.045 Uiso calc R 1 . .
    H H25I 0.5827 0.1362 0.3334 0.045 Uiso calc R 1 . .
    C C26C 0.55701(10) 0.3922(3) 0.21070(7) 0.0261(5) Uani d . 1 . .
    H H26G 0.5426 0.3845 0.1809 0.039 Uiso calc R 1 . .
    H H26H 0.5711 0.2775 0.2205 0.039 Uiso calc R 1 . .
    H H26I 0.5913 0.4752 0.2131 0.039 Uiso calc R 1 . .
    C C27C 0.40669(11) 0.3976(3) 0.09571(7) 0.0272(5) Uani d . 1 . .
    H H27G 0.4460 0.4608 0.0962 0.041 Uiso calc R 1 . .
    H H27H 0.3876 0.4045 0.0671 0.041 Uiso calc R 1 . .
    H H27I 0.4141 0.2755 0.1032 0.041 Uiso calc R 1 . .
    Cl Cl1D 0.64629(3) 0.57400(10) -0.01265(2) 0.03807(15) Uani d . 1 . .
    C C1D 1.00060(12) 0.7448(3) 0.23690(8) 0.0278(5) Uani d . 1 . .
    H H1DA 0.9858 0.8092 0.2620 0.033 Uiso calc R 1 . .
    H H1DB 1.0459 0.7601 0.2354 0.033 Uiso calc R 1 . .
    C C2D 0.96773(11) 0.8136(3) 0.19510(8) 0.0274(5) Uani d . 1 . .
    H H2DA 0.9433 0.9194 0.2009 0.033 Uiso calc R 1 . .
    H H2DB 0.9983 0.8408 0.1732 0.033 Uiso calc R 1 . .
    C C3D 0.92505(10) 0.6614(3) 0.18048(7) 0.0206(4) Uani d . 1 . .
    H H3DA 0.8886 0.6657 0.1994 0.025 Uiso calc R 1 . .
    C C4D 0.89802(10) 0.6608(3) 0.13449(7) 0.0210(4) Uani d . 1 . .
    H H4DA 0.9326 0.6447 0.1143 0.025 Uiso calc R 1 . .
    C C5D 0.86469(11) 0.8370(3) 0.12407(7) 0.0255(5) Uani d . 1 . .
    H H5DA 0.8418 0.8747 0.1493 0.031 Uiso calc R 1 . .
    H H5DB 0.8963 0.9266 0.1184 0.031 Uiso calc R 1 . .
    C C6D 0.82008(11) 0.8268(3) 0.08613(7) 0.0283(5) Uani d . 1 . .
    H H6DA 0.8051 0.9334 0.0747 0.034 Uiso calc R 1 . .
    C C7D 0.79980(11) 0.6782(3) 0.06722(7) 0.0247(5) Uani d . 1 . .
    C C8D 0.75520(12) 0.6848(3) 0.02810(7) 0.0308(5) Uani d . 1 . .
    H H8DA 0.7772 0.6463 0.0025 0.037 Uiso calc R 1 . .
    H H8DB 0.7412 0.8061 0.0233 0.037 Uiso calc R 1 . .
    C C9D 0.69853(11) 0.5666(3) 0.03474(7) 0.0284(5) Uani d . 1 . .
    H H9DA 0.6756 0.6103 0.0598 0.034 Uiso calc R 1 . .
    C C10D 0.71959(12) 0.3780(3) 0.04381(7) 0.0295(5) Uani d . 1 . .
    H H10G 0.7429 0.3330 0.0194 0.035 Uiso calc R 1 . .
    H H10H 0.6831 0.3025 0.0476 0.035 Uiso calc R 1 . .
    C C11D 0.76123(11) 0.3749(3) 0.08487(7) 0.0243(5) Uani d . 1 . .
    H H11G 0.7742 0.2534 0.0905 0.029 Uiso calc R 1 . .
    H H11H 0.7364 0.4136 0.1091 0.029 Uiso calc R 1 . .
    C C12D 0.82078(10) 0.4925(3) 0.08281(7) 0.0200(4) Uani d . 1 . .
    C C13D 0.85156(10) 0.5043(3) 0.12901(7) 0.0192(4) Uani d . 1 . .
    H H13D 0.8172 0.5269 0.1490 0.023 Uiso calc R 1 . .
    C C14D 0.88307(11) 0.3305(3) 0.14417(7) 0.0238(5) Uani d . 1 . .
    H H14G 0.8515 0.2373 0.1439 0.029 Uiso calc R 1 . .
    H H14H 0.9148 0.2979 0.1235 0.029 Uiso calc R 1 . .
    C C15D 0.91425(11) 0.3390(3) 0.18956(7) 0.0230(5) Uani d . 1 . .
    H H15G 0.9358 0.2277 0.1956 0.028 Uiso calc R 1 . .
    H H15H 0.8819 0.3539 0.2110 0.028 Uiso calc R 1 . .
    C C16D 0.96183(10) 0.4925(3) 0.19380(7) 0.0202(4) Uani d . 1 . .
    C C17D 0.98369(10) 0.5429(3) 0.24058(7) 0.0211(4) Uani d . 1 . .
    H H17D 0.9467 0.5343 0.2589 0.025 Uiso calc R 1 . .
    C C18D 1.03759(11) 0.4378(3) 0.26369(7) 0.0232(5) Uani d . 1 . .
    H H18D 1.0763 0.4575 0.2476 0.028 Uiso calc R 1 . .
    C C19D 1.04849(11) 0.5095(3) 0.30998(7) 0.0283(5) Uani d . 1 . .
    H H19G 1.0471 0.6382 0.3090 0.034 Uiso calc R 1 . .
    H H19H 1.0140 0.4702 0.3277 0.034 Uiso calc R 1 . .
    C C20D 1.11032(11) 0.4532(3) 0.33198(7) 0.0278(5) Uani d . 1 . .
    H H20G 1.1449 0.4840 0.3134 0.033 Uiso calc R 1 . .
    H H20H 1.1104 0.3252 0.3356 0.033 Uiso calc R 1 . .
    C C21D 1.12071(11) 0.5409(3) 0.37616(7) 0.0312(6) Uani d . 1 . .
    H H21G 1.0879 0.5006 0.3952 0.037 Uiso calc R 1 . .
    H H21H 1.1157 0.6682 0.3726 0.037 Uiso calc R 1 . .
    C C22D 1.18468(12) 0.5059(4) 0.39857(8) 0.0331(6) Uani d . 1 . .
    H H22D 1.2175 0.5333 0.3778 0.040 Uiso calc R 1 . .
    C C23D 1.19301(13) 0.3143(4) 0.41256(8) 0.0419(7) Uani d . 1 . .
    H H23J 1.2350 0.2974 0.4243 0.063 Uiso calc R 1 . .
    H H23K 1.1863 0.2378 0.3879 0.063 Uiso calc R 1 . .
    H H23L 1.1630 0.2863 0.4344 0.063 Uiso calc R 1 . .
    C C24D 1.19426(14) 0.6280(5) 0.43772(9) 0.0531(8) Uani d . 1 . .
    H H24J 1.2343 0.6030 0.4516 0.080 Uiso calc R 1 . .
    H H24K 1.1612 0.6083 0.4579 0.080 Uiso calc R 1 . .
    H H24L 1.1933 0.7494 0.4283 0.080 Uiso calc R 1 . .
    C C25D 1.02495(12) 0.2379(3) 0.26461(8) 0.0280(5) Uani d . 1 . .
    H H25J 1.0259 0.1915 0.2356 0.042 Uiso calc R 1 . .
    H H25K 0.9842 0.2164 0.2765 0.042 Uiso calc R 1 . .
    H H25L 1.0568 0.1805 0.2823 0.042 Uiso calc R 1 . .
    C C26D 1.01907(11) 0.4608(3) 0.16543(7) 0.0271(5) Uani d . 1 . .
    H H26J 1.0054 0.4510 0.1356 0.041 Uiso calc R 1 . .
    H H26K 1.0398 0.3529 0.1743 0.041 Uiso calc R 1 . .
    H H26L 1.0479 0.5585 0.1686 0.041 Uiso calc R 1 . .
    C C27D 0.86633(11) 0.4144(3) 0.04977(7) 0.0285(5) Uani d . 1 . .
    H H27J 0.9063 0.4739 0.0524 0.043 Uiso calc R 1 . .
    H H27K 0.8491 0.4306 0.0209 0.043 Uiso calc R 1 . .
    H H27L 0.8720 0.2900 0.0554 0.043 Uiso calc R 1 . .
loop_
    _atom_site_aniso_label
    _atom_site_aniso_U_11
    _atom_site_aniso_U_22
    _atom_site_aniso_U_33
    _atom_site_aniso_U_12
    _atom_site_aniso_U_13
    _atom_site_aniso_U_23
    Cl1A 0.0308(3) 0.0500(4) 0.0303(3) -0.0058(3) -0.0088(2) -0.0029(3)
    C1A 0.0237(12) 0.0193(11) 0.0285(11) 0.0037(9) -0.0021(9) 0.0033(9)
    C2A 0.0325(13) 0.0159(11) 0.0306(12) 0.0030(9) -0.0032(10) -0.0001(9)
    C3A 0.0198(11) 0.0133(10) 0.0229(10) 0.0024(8) 0.0009(9) 0.0003(8)
    C4A 0.0239(12) 0.0152(10) 0.0200(10) 0.0029(9) -0.0004(9) -0.0020(8)
    C5A 0.0298(13) 0.0134(10) 0.0298(12) 0.0033(9) -0.0008(10) -0.0034(9)
    C6A 0.0353(14) 0.0196(11) 0.0272(12) -0.0017(10) -0.0001(10) -0.0061(9)
    C7A 0.0282(12) 0.0213(11) 0.0209(10) -0.0010(10) -0.0008(9) -0.0058(9)
    C8A 0.0365(14) 0.0281(13) 0.0255(11) -0.0009(11) -0.0052(10) -0.0034(10)
    C9A 0.0258(13) 0.0417(15) 0.0216(11) -0.0034(11) -0.0036(9) -0.0008(10)
    C10A 0.0248(13) 0.0291(13) 0.0296(12) 0.0057(10) -0.0052(10) -0.0044(10)
    C11A 0.0272(13) 0.0236(12) 0.0271(11) 0.0059(9) -0.0062(10) -0.0052(9)
    C12A 0.0218(11) 0.0161(11) 0.0223(10) 0.0028(8) -0.0018(9) -0.0005(8)
    C13A 0.0196(11) 0.0128(10) 0.0205(10) -0.0003(8) -0.0012(8) -0.0022(8)
    C14A 0.0289(13) 0.0128(10) 0.0310(12) 0.0018(9) -0.0071(10) 0.0007(9)
    C15A 0.0272(12) 0.0125(10) 0.0292(11) 0.0005(9) -0.0049(10) -0.0016(9)
    C16A 0.0183(11) 0.0154(10) 0.0206(10) 0.0005(8) -0.0005(8) 0.0001(8)
    C17A 0.0165(10) 0.0177(11) 0.0218(10) -0.0003(8) 0.0029(8) 0.0011(8)
    C18A 0.0205(11) 0.0216(11) 0.0248(11) -0.0020(9) 0.0004(9) 0.0023(9)
    C19A 0.0224(12) 0.0263(12) 0.0246(11) -0.0027(9) 0.0002(9) 0.0052(9)
    C20A 0.0269(12) 0.0269(12) 0.0228(11) -0.0032(10) -0.0009(9) 0.0046(9)
    C21A 0.0272(13) 0.0428(15) 0.0241(11) -0.0053(11) 0.0003(10) 0.0089(11)
    C22A 0.0259(13) 0.0554(18) 0.0257(12) 0.0000(12) 0.0006(10) 0.0079(11)
    C23A 0.0375(12) 0.0749(16) 0.0360(10) -0.0074(11) -0.0074(9) 0.0110(11)
    C24A 0.0375(12) 0.0749(16) 0.0360(10) -0.0074(11) -0.0074(9) 0.0110(11)
    C25A 0.0271(13) 0.0208(11) 0.0308(12) -0.0041(10) -0.0035(10) -0.0009(9)
    C26A 0.0253(12) 0.0305(13) 0.0255(11) -0.0042(10) 0.0018(9) 0.0042(10)
    C27A 0.0285(13) 0.0289(13) 0.0289(12) 0.0000(10) -0.0012(10) 0.0057(10)
    Cl1B 0.0387(4) 0.0554(5) 0.0354(3) 0.0023(3) -0.0163(3) -0.0031(3)
    C1B 0.0301(13) 0.0174(11) 0.0250(11) 0.0023(9) -0.0026(10) 0.0026(9)
    C2B 0.0340(13) 0.0156(11) 0.0255(11) 0.0025(9) -0.0041(10) 0.0008(8)
    C3B 0.0196(11) 0.0149(10) 0.0230(10) 0.0007(8) -0.0008(9) 0.0009(8)
    C4B 0.0232(11) 0.0167(11) 0.0208(10) 0.0021(8) -0.0011(9) 0.0011(8)
    C5B 0.0339(13) 0.0155(11) 0.0251(11) -0.0005(9) -0.0041(10) -0.0010(8)
    C6B 0.0358(14) 0.0226(12) 0.0270(12) -0.0001(10) -0.0060(10) -0.0061(9)
    C7B 0.0311(13) 0.0288(12) 0.0168(10) 0.0014(10) -0.0025(9) -0.0034(9)
    C8B 0.0407(15) 0.0342(14) 0.0251(11) 0.0037(12) -0.0098(10) -0.0033(11)
    C9B 0.0313(14) 0.0453(15) 0.0211(11) 0.0030(12) -0.0077(10) 0.0012(11)
    C10B 0.0356(14) 0.0365(15) 0.0250(12) 0.0117(11) -0.0084(10) -0.0020(10)
    C11B 0.0339(14) 0.0275(12) 0.0217(11) 0.0089(10) -0.0064(10) -0.0028(9)
    C12B 0.0247(12) 0.0211(11) 0.0183(10) 0.0039(9) -0.0003(9) 0.0034(8)
    C13B 0.0232(11) 0.0185(11) 0.0180(10) 0.0020(9) -0.0008(9) 0.0023(8)
    C14B 0.0271(12) 0.0174(11) 0.0286(11) 0.0019(9) -0.0070(10) 0.0014(9)
    C15B 0.0308(13) 0.0162(11) 0.0259(11) 0.0033(9) -0.0062(10) -0.0011(9)
    C16B 0.0199(11) 0.0140(10) 0.0208(10) 0.0004(8) -0.0015(8) 0.0021(8)
    C17B 0.0187(11) 0.0179(11) 0.0204(10) 0.0003(8) -0.0002(8) 0.0032(8)
    C18B 0.0199(11) 0.0186(11) 0.0237(11) -0.0017(9) -0.0019(9) 0.0004(9)
    C19B 0.0227(12) 0.0240(12) 0.0238(11) -0.0028(9) -0.0036(9) 0.0028(9)
    C20B 0.0240(12) 0.0258(12) 0.0260(11) -0.0040(10) -0.0038(9) 0.0027(9)
    C21B 0.0217(11) 0.0293(12) 0.0228(10) 0.0001(10) -0.0011(9) 0.0010(10)
    C22B 0.0206(11) 0.0451(15) 0.0185(10) 0.0056(11) 0.0015(9) -0.0009(10)
    C23B 0.0285(14) 0.0534(17) 0.0266(12) -0.0073(12) -0.0029(11) -0.0065(12)
    C24B 0.0381(16) 0.0549(18) 0.0294(13) 0.0145(13) -0.0041(12) 0.0032(12)
    C25B 0.0310(13) 0.0203(11) 0.0324(12) -0.0014(10) -0.0059(10) -0.0025(10)
    C26B 0.0261(12) 0.0267(12) 0.0240(11) -0.0031(9) -0.0005(9) 0.0051(9)
    C27B 0.0331(14) 0.0358(14) 0.0245(11) -0.0018(11) 0.0005(10) 0.0086(10)
    Cl1C 0.0342(4) 0.0513(4) 0.0384(3) 0.0062(3) -0.0129(3) 0.0088(3)
    C1C 0.0327(14) 0.0298(13) 0.0256(12) -0.0129(10) -0.0029(10) -0.0048(10)
    C2C 0.0359(14) 0.0236(12) 0.0272(12) -0.0128(10) -0.0009(10) -0.0009(9)
    C3C 0.0243(12) 0.0146(10) 0.0222(10) -0.0053(8) 0.0025(9) -0.0021(8)
    C4C 0.0253(12) 0.0154(10) 0.0206(10) -0.0035(9) 0.0016(9) -0.0003(8)
    C5C 0.0367(14) 0.0160(11) 0.0243(11) -0.0024(10) 0.0008(10) 0.0019(9)
    C6C 0.0351(14) 0.0185(11) 0.0280(12) 0.0009(10) -0.0022(10) 0.0055(9)
    C7C 0.0238(12) 0.0242(12) 0.0236(11) 0.0024(10) 0.0006(9) 0.0055(9)
    C8C 0.0356(14) 0.0284(13) 0.0272(12) 0.0010(11) -0.0078(10) 0.0070(10)
    C9C 0.0281(13) 0.0395(14) 0.0218(11) 0.0050(12) -0.0071(10) 0.0045(11)
    C10C 0.0217(12) 0.0317(13) 0.0262(11) -0.0030(10) -0.0055(9) 0.0026(10)
    C11C 0.0226(12) 0.0208(11) 0.0270(11) -0.0037(9) -0.0056(9) 0.0048(9)
    C12C 0.0208(11) 0.0180(11) 0.0209(10) -0.0012(8) -0.0002(8) 0.0012(8)
    C13C 0.0206(11) 0.0146(10) 0.0201(10) -0.0018(8) 0.0001(8) -0.0004(8)
    C14C 0.0231(12) 0.0136(10) 0.0309(12) -0.0043(9) -0.0086(9) 0.0004(9)
    C15C 0.0221(11) 0.0154(10) 0.0271(11) -0.0021(9) -0.0056(9) 0.0030(9)
    C16C 0.0203(11) 0.0205(11) 0.0210(10) -0.0035(9) 0.0010(9) -0.0034(9)
    C17C 0.0192(11) 0.0258(12) 0.0185(10) -0.0041(9) -0.0008(8) -0.0044(8)
    C18C 0.0177(11) 0.0330(13) 0.0225(11) 0.0007(9) -0.0035(9) -0.0069(9)
    C19C 0.0263(13) 0.0426(15) 0.0233(11) 0.0027(11) -0.0066(10) -0.0076(11)
    C20C 0.0293(15) 0.080(2) 0.0320(14) 0.0174(15) -0.0116(11) -0.0175(14)
    C21C 0.0305(14) 0.0605(19) 0.0280(13) 0.0072(13) -0.0070(11) -0.0030(12)
    C22C 0.0389(17) 0.099(3) 0.0383(16) 0.0113(18) -0.0119(13) -0.0124(17)
    C23C 0.0594(16) 0.110(2) 0.0457(13) 0.0200(16) -0.0185(12) -0.0137(14)
    C24C 0.0594(16) 0.110(2) 0.0457(13) 0.0200(16) -0.0185(12) -0.0137(14)
    C25C 0.0282(13) 0.0340(14) 0.0282(12) 0.0060(10) -0.0062(10) -0.0005(10)
    C26C 0.0213(12) 0.0304(13) 0.0266(11) 0.0011(9) -0.0006(9) -0.0082(9)
    C27C 0.0255(12) 0.0289(13) 0.0272(11) 0.0012(10) -0.0008(10) -0.0053(10)
    Cl1D 0.0311(3) 0.0467(4) 0.0359(3) 0.0050(3) -0.0079(3) 0.0077(3)
    C1D 0.0278(13) 0.0167(11) 0.0388(13) -0.0016(9) -0.0034(11) -0.0062(10)
    C2D 0.0289(13) 0.0147(11) 0.0384(13) -0.0046(9) -0.0011(10) -0.0012(9)
    C3D 0.0221(11) 0.0113(10) 0.0284(11) 0.0003(9) 0.0028(9) 0.0000(8)
    C4D 0.0225(11) 0.0128(10) 0.0277(11) 0.0001(9) 0.0033(9) 0.0011(8)
    C5D 0.0310(13) 0.0118(10) 0.0342(12) 0.0004(9) 0.0064(10) 0.0028(9)
    C6D 0.0325(14) 0.0204(11) 0.0320(12) 0.0043(10) -0.0001(10) 0.0056(10)
    C7D 0.0284(12) 0.0204(11) 0.0256(11) 0.0014(9) 0.0032(10) 0.0050(9)
    C8D 0.0382(15) 0.0233(12) 0.0306(12) 0.0029(10) -0.0022(11) 0.0057(10)
    C9D 0.0244(12) 0.0352(14) 0.0255(11) 0.0062(11) -0.0017(9) 0.0047(11)
    C10D 0.0293(13) 0.0284(13) 0.0307(12) -0.0041(10) 0.0001(10) 0.0038(10)
    C11D 0.0266(12) 0.0211(11) 0.0254(11) -0.0018(9) 0.0013(10) 0.0055(9)
    C12D 0.0226(11) 0.0159(10) 0.0215(10) -0.0005(8) 0.0013(9) 0.0024(8)
    C13D 0.0227(11) 0.0113(10) 0.0237(11) 0.0008(8) 0.0017(9) 0.0028(8)
    C14D 0.0288(13) 0.0109(10) 0.0316(12) 0.0006(9) -0.0024(10) -0.0007(9)
    C15D 0.0287(13) 0.0102(10) 0.0300(11) 0.0005(9) -0.0021(10) 0.0024(9)
    C16D 0.0220(11) 0.0138(10) 0.0247(11) 0.0025(8) -0.0010(9) -0.0001(8)
    C17D 0.0216(11) 0.0150(11) 0.0268(11) -0.0001(9) 0.0001(9) -0.0030(8)
    C18D 0.0229(12) 0.0221(11) 0.0245(11) 0.0020(9) -0.0009(9) -0.0007(9)
    C19D 0.0264(13) 0.0275(13) 0.0309(12) 0.0023(10) 0.0022(10) -0.0044(10)
    C20D 0.0259(12) 0.0281(12) 0.0294(12) 0.0019(10) -0.0016(10) -0.0057(10)
    C21D 0.0272(13) 0.0364(14) 0.0298(12) -0.0034(11) -0.0013(10) -0.0068(10)
    C22D 0.0299(14) 0.0417(15) 0.0275(12) -0.0023(11) -0.0009(10) -0.0050(11)
    C23D 0.0378(16) 0.0595(19) 0.0282(13) -0.0004(14) -0.0033(12) 0.0087(13)
    C24D 0.0451(18) 0.072(2) 0.0421(16) -0.0048(16) -0.0098(14) -0.0170(16)
    C25D 0.0344(14) 0.0190(11) 0.0304(12) 0.0024(10) -0.0039(10) 0.0006(9)
    C26D 0.0267(12) 0.0247(12) 0.0298(12) 0.0039(10) 0.0028(10) -0.0015(10)
    C27D 0.0283(13) 0.0305(13) 0.0268(11) 0.0023(10) 0.0021(10) -0.0023(10)
_geom_special_details
;
All esds (except the esd in the dihedral angle between two l.s. planes) are
estimated using the full covariance matrix. The cell esds are taken into
account individually in the estimation of esds in distances, angles and
torsion angles; correlations between esds in cell parameters are only used
when they are defined by crystal symmetry. An approximate (isotropic)
treatment of cell esds is used for estimating esds involving l.s. planes.
;
loop_
    _geom_bond_atom_site_label_1
    _geom_bond_atom_site_label_2
    _geom_bond_site_symmetry_2
    _geom_bond_distance
    _geom_bond_publ_flag
    Cl1A C9A . 1.817(2) ?
    C1A C2A . 1.545(3) ?
    C1A C17A . 1.560(3) ?
    C1A H1AA . 0.9700 ?
    C1A H1AB . 0.9700 ?
    C2A C3A . 1.526(3) ?
    C2A H2AA . 0.9700 ?
    C2A H2AB . 0.9700 ?
    C3A C4A . 1.525(3) ?
    C3A C16A . 1.534(3) ?
    C3A H3AA . 0.9800 ?
    C4A C5A . 1.530(3) ?
    C4A C13A . 1.545(3) ?
    C4A H4AA . 0.9800 ?
    C5A C6A . 1.489(3) ?
    C5A H5AA . 0.9700 ?
    C5A H5AB . 0.9700 ?
    C6A C7A . 1.339(3) ?
    C6A H6AA . 0.9300 ?
    C7A C8A . 1.518(3) ?
    C7A C12A . 1.519(3) ?
    C8A C9A . 1.517(3) ?
    C8A H8AA . 0.9700 ?
    C8A H8AB . 0.9700 ?
    C9A C10A . 1.510(3) ?
    C9A H9AA . 0.9800 ?
    C10A C11A . 1.531(3) ?
    C10A H10A . 0.9700 ?
    C10A H10B . 0.9700 ?
    C11A C12A . 1.555(3) ?
    C11A H11A . 0.9700 ?
    C11A H11B . 0.9700 ?
    C12A C27A . 1.538(3) ?
    C12A C13A . 1.558(3) ?
    C13A C14A . 1.535(3) ?
    C13A H13A . 0.9800 ?
    C14A C15A . 1.535(3) ?
    C14A H14A . 0.9700 ?
    C14A H14B . 0.9700 ?
    C15A C16A . 1.535(3) ?
    C15A H15A . 0.9700 ?
    C15A H15B . 0.9700 ?
    C16A C26A . 1.539(3) ?
    C16A C17A . 1.564(3) ?
    C17A C18A . 1.537(3) ?
    C17A H17A . 0.9800 ?
    C18A C25A . 1.526(3) ?
    C18A C19A . 1.545(3) ?
    C18A H18A . 0.9800 ?
    C19A C20A . 1.531(3) ?
    C19A H19A . 0.9700 ?
    C19A H19B . 0.9700 ?
    C20A C21A . 1.529(3) ?
    C20A H20A . 0.9700 ?
    C20A H20B . 0.9700 ?
    C21A C22A . 1.536(3) ?
    C21A H21A . 0.9700 ?
    C21A H21B . 0.9700 ?
    C22A C23A . 1.526(4) ?
    C22A C24A . 1.534(4) ?
    C22A H22A . 0.9800 ?
    C23A H23A . 0.9600 ?
    C23A H23B . 0.9600 ?
    C23A H23C . 0.9600 ?
    C24A H24A . 0.9600 ?
    C24A H24B . 0.9600 ?
    C24A H24C . 0.9600 ?
    C25A H25A . 0.9600 ?
    C25A H25B . 0.9600 ?
    C25A H25C . 0.9600 ?
    C26A H26A . 0.9600 ?
    C26A H26B . 0.9600 ?
    C26A H26C . 0.9600 ?
    C27A H27A . 0.9600 ?
    C27A H27B . 0.9600 ?
    C27A H27C . 0.9600 ?
    Cl1B C9B . 1.820(2) ?
    C1B C2B . 1.543(3) ?
    C1B C17B . 1.557(3) ?
    C1B H1BA . 0.9700 ?
    C1B H1BB . 0.9700 ?
    C2B C3B . 1.524(3) ?
    C2B H2BA . 0.9700 ?
    C2B H2BB . 0.9700 ?
    C3B C4B . 1.523(3) ?
    C3B C16B . 1.541(3) ?
    C3B H3BA . 0.9800 ?
    C4B C5B . 1.531(3) ?
    C4B C13B . 1.542(3) ?
    C4B H4BA . 0.9800 ?
    C5B C6B . 1.492(3) ?
    C5B H5BA . 0.9700 ?
    C5B H5BB . 0.9700 ?
    C6B C7B . 1.335(3) ?
    C6B H6BA . 0.9300 ?
    C7B C8B . 1.522(3) ?
    C7B C12B . 1.526(3) ?
    C8B C9B . 1.502(3) ?
    C8B H8BA . 0.9700 ?
    C8B H8BB . 0.9700 ?
    C9B C10B . 1.503(4) ?
    C9B H9BA . 0.9800 ?
    C10B C11B . 1.540(3) ?
    C10B H10C . 0.9700 ?
    C10B H10D . 0.9700 ?
    C11B C12B . 1.549(3) ?
    C11B H11C . 0.9700 ?
    C11B H11D . 0.9700 ?
    C12B C27B . 1.545(3) ?
    C12B C13B . 1.558(3) ?
    C13B C14B . 1.531(3) ?
    C13B H13B . 0.9800 ?
    C14B C15B . 1.542(3) ?
    C14B H14C . 0.9700 ?
    C14B H14D . 0.9700 ?
    C15B C16B . 1.532(3) ?
    C15B H15C . 0.9700 ?
    C15B H15D . 0.9700 ?
    C16B C26B . 1.542(3) ?
    C16B C17B . 1.560(3) ?
    C17B C18B . 1.542(3) ?
    C17B H17B . 0.9800 ?
    C18B C25B . 1.529(3) ?
    C18B C19B . 1.544(3) ?
    C18B H18B . 0.9800 ?
    C19B C20B . 1.527(3) ?
    C19B H19C . 0.9700 ?
    C19B H19D . 0.9700 ?
    C20B C21B . 1.528(3) ?
    C20B H20C . 0.9700 ?
    C20B H20D . 0.9700 ?
    C21B C22B . 1.528(3) ?
    C21B H21C . 0.9700 ?
    C21B H21D . 0.9700 ?
    C22B C23B . 1.524(4) ?
    C22B C24B . 1.538(3) ?
    C22B H22B . 0.9800 ?
    C23B H23D . 0.9600 ?
    C23B H23E . 0.9600 ?
    C23B H23F . 0.9600 ?
    C24B H24D . 0.9600 ?
    C24B H24E . 0.9600 ?
    C24B H24F . 0.9600 ?
    C25B H25D . 0.9600 ?
    C25B H25E . 0.9600 ?
    C25B H25F . 0.9600 ?
    C26B H26D . 0.9600 ?
    C26B H26E . 0.9600 ?
    C26B H26F . 0.9600 ?
    C27B H27D . 0.9600 ?
    C27B H27E . 0.9600 ?
    C27B H27F . 0.9600 ?
    Cl1C C9C . 1.817(2) ?
    C1C C2C . 1.538(3) ?
    C1C C17C . 1.560(3) ?
    C1C H1CA . 0.9700 ?
    C1C H1CB . 0.9700 ?
    C2C C3C . 1.525(3) ?
    C2C H2CA . 0.9700 ?
    C2C H2CB . 0.9700 ?
    C3C C4C . 1.524(3) ?
    C3C C16C . 1.531(3) ?
    C3C H3CA . 0.9800 ?
    C4C C5C . 1.531(3) ?
    C4C C13C . 1.537(3) ?
    C4C H4CA . 0.9800 ?
    C5C C6C . 1.499(3) ?
    C5C H5CA . 0.9700 ?
    C5C H5CB . 0.9700 ?
    C6C C7C . 1.331(3) ?
    C6C H6CA . 0.9300 ?
    C7C C8C . 1.521(3) ?
    C7C C12C . 1.525(3) ?
    C8C C9C . 1.509(3) ?
    C8C H8CA . 0.9700 ?
    C8C H8CB . 0.9700 ?
    C9C C10C . 1.502(3) ?
    C9C H9CA . 0.9800 ?
    C10C C11C . 1.529(3) ?
    C10C H10E . 0.9700 ?
    C10C H10F . 0.9700 ?
    C11C C12C . 1.550(3) ?
    C11C H11E . 0.9700 ?
    C11C H11F . 0.9700 ?
    C12C C27C . 1.541(3) ?
    C12C C13C . 1.551(3) ?
    C13C C14C . 1.543(3) ?
    C13C H13C . 0.9800 ?
    C14C C15C . 1.532(3) ?
    C14C H14E . 0.9700 ?
    C14C H14F . 0.9700 ?
    C15C C16C . 1.531(3) ?
    C15C H15E . 0.9700 ?
    C15C H15F . 0.9700 ?
    C16C C26C . 1.539(3) ?
    C16C C17C . 1.558(3) ?
    C17C C18C . 1.537(3) ?
    C17C H17C . 0.9800 ?
    C18C C25C . 1.529(3) ?
    C18C C19C . 1.543(3) ?
    C18C H18C . 0.9800 ?
    C19C C20C . 1.515(3) ?
    C19C H19E . 0.9700 ?
    C19C H19F . 0.9700 ?
    C20C C21C . 1.531(4) ?
    C20C H20E . 0.9700 ?
    C20C H20F . 0.9700 ?
    C21C C22C . 1.503(4) ?
    C21C H21E . 0.9700 ?
    C21C H21F . 0.9700 ?
    C22C C23C . 1.512(5) ?
    C22C C24C . 1.533(5) ?
    C22C H22C . 0.9800 ?
    C23C H23G . 0.9600 ?
    C23C H23H . 0.9600 ?
    C23C H23I . 0.9600 ?
    C24C H24G . 0.9600 ?
    C24C H24H . 0.9600 ?
    C24C H24I . 0.9600 ?
    C25C H25G . 0.9600 ?
    C25C H25H . 0.9600 ?
    C25C H25I . 0.9600 ?
    C26C H26G . 0.9600 ?
    C26C H26H . 0.9600 ?
    C26C H26I . 0.9600 ?
    C27C H27G . 0.9600 ?
    C27C H27H . 0.9600 ?
    C27C H27I . 0.9600 ?
    Cl1D C9D . 1.810(2) ?
    C1D C2D . 1.537(3) ?
    C1D C17D . 1.566(3) ?
    C1D H1DA . 0.9700 ?
    C1D H1DB . 0.9700 ?
    C2D C3D . 1.521(3) ?
    C2D H2DA . 0.9700 ?
    C2D H2DB . 0.9700 ?
    C3D C4D . 1.514(3) ?
    C3D C16D . 1.542(3) ?
    C3D H3DA . 0.9800 ?
    C4D C5D . 1.534(3) ?
    C4D C13D . 1.542(3) ?
    C4D H4DA . 0.9800 ?
    C5D C6D . 1.486(3) ?
    C5D H5DA . 0.9700 ?
    C5D H5DB . 0.9700 ?
    C6D C7D . 1.327(3) ?
    C6D H6DA . 0.9300 ?
    C7D C8D . 1.513(3) ?
    C7D C12D . 1.541(3) ?
    C8D C9D . 1.514(3) ?
    C8D H8DA . 0.9700 ?
    C8D H8DB . 0.9700 ?
    C9D C10D . 1.513(3) ?
    C9D H9DA . 0.9800 ?
    C10D C11D . 1.523(3) ?
    C10D H10G . 0.9700 ?
    C10D H10H . 0.9700 ?
    C11D C12D . 1.545(3) ?
    C11D H11G . 0.9700 ?
    C11D H11H . 0.9700 ?
    C12D C27D . 1.537(3) ?
    C12D C13D . 1.552(3) ?
    C13D C14D . 1.537(3) ?
    C13D H13D . 0.9800 ?
    C14D C15D . 1.532(3) ?
    C14D H14G . 0.9700 ?
    C14D H14H . 0.9700 ?
    C15D C16D . 1.538(3) ?
    C15D H15G . 0.9700 ?
    C15D H15H . 0.9700 ?
    C16D C26D . 1.532(3) ?
    C16D C17D . 1.548(3) ?
    C17D C18D . 1.549(3) ?
    C17D H17D . 0.9800 ?
    C18D C25D . 1.529(3) ?
    C18D C19D . 1.536(3) ?
    C18D H18D . 0.9800 ?
    C19D C20D . 1.521(3) ?
    C19D H19G . 0.9700 ?
    C19D H19H . 0.9700 ?
    C20D C21D . 1.523(3) ?
    C20D H20G . 0.9700 ?
    C20D H20H . 0.9700 ?
    C21D C22D . 1.529(3) ?
    C21D H21G . 0.9700 ?
    C21D H21H . 0.9700 ?
    C22D C23D . 1.515(4) ?
    C22D C24D . 1.525(4) ?
    C22D H22D . 0.9800 ?
    C23D H23J . 0.9600 ?
    C23D H23K . 0.9600 ?
    C23D H23L . 0.9600 ?
    C24D H24J . 0.9600 ?
    C24D H24K . 0.9600 ?
    C24D H24L . 0.9600 ?
    C25D H25J . 0.9600 ?
    C25D H25K . 0.9600 ?
    C25D H25L . 0.9600 ?
    C26D H26J . 0.9600 ?
    C26D H26K . 0.9600 ?
    C26D H26L . 0.9600 ?
    C27D H27J . 0.9600 ?
    C27D H27K . 0.9600 ?
    C27D H27L . 0.9600 ?
loop_
    _geom_angle_atom_site_label_1
    _geom_angle_atom_site_label_2
    _geom_angle_atom_site_label_3
    _geom_angle_site_symmetry_1
    _geom_angle_site_symmetry_3
    _geom_angle
    _geom_angle_publ_flag
    C2A C1A C17A . . 107.46(17) ?
    C2A C1A H1AA . . 110.2 ?
    C17A C1A H1AA . . 110.2 ?
    C2A C1A H1AB . . 110.2 ?
    C17A C1A H1AB . . 110.2 ?
    H1AA C1A H1AB . . 108.5 ?
    C3A C2A C1A . . 103.55(17) ?
    C3A C2A H2AA . . 111.1 ?
    C1A C2A H2AA . . 111.1 ?
    C3A C2A H2AB . . 111.1 ?
    C1A C2A H2AB . . 111.1 ?
    H2AA C2A H2AB . . 109.0 ?
    C4A C3A C2A . . 118.48(18) ?
    C4A C3A C16A . . 114.66(17) ?
    C2A C3A C16A . . 105.04(17) ?
    C4A C3A H3AA . . 105.9 ?
    C2A C3A H3AA . . 105.9 ?
    C16A C3A H3AA . . 105.9 ?
    C3A C4A C5A . . 110.65(17) ?
    C3A C4A C13A . . 108.85(16) ?
    C5A C4A C13A . . 110.50(18) ?
    C3A C4A H4AA . . 108.9 ?
    C5A C4A H4AA . . 108.9 ?
    C13A C4A H4AA . . 108.9 ?
    C6A C5A C4A . . 113.12(18) ?
    C6A C5A H5AA . . 109.0 ?
    C4A C5A H5AA . . 109.0 ?
    C6A C5A H5AB . . 109.0 ?
    C4A C5A H5AB . . 109.0 ?
    H5AA C5A H5AB . . 107.8 ?
    C7A C6A C5A . . 125.0(2) ?
    C7A C6A H6AA . . 117.5 ?
    C5A C6A H6AA . . 117.5 ?
    C6A C7A C8A . . 120.0(2) ?
    C6A C7A C12A . . 123.30(19) ?
    C8A C7A C12A . . 116.69(19) ?
    C9A C8A C7A . . 110.71(18) ?
    C9A C8A H8AA . . 109.5 ?
    C7A C8A H8AA . . 109.5 ?
    C9A C8A H8AB . . 109.5 ?
    C7A C8A H8AB . . 109.5 ?
    H8AA C8A H8AB . . 108.1 ?
    C10A C9A C8A . . 110.8(2) ?
    C10A C9A Cl1A . . 110.15(17) ?
    C8A C9A Cl1A . . 109.71(16) ?
    C10A C9A H9AA . . 108.7 ?
    C8A C9A H9AA . . 108.7 ?
    Cl1A C9A H9AA . . 108.7 ?
    C9A C10A C11A . . 108.83(19) ?
    C9A C10A H10A . . 109.9 ?
    C11A C10A H10A . . 109.9 ?
    C9A C10A H10B . . 109.9 ?
    C11A C10A H10B . . 109.9 ?
    H10A C10A H10B . . 108.3 ?
    C10A C11A C12A . . 113.79(18) ?
    C10A C11A H11A . . 108.8 ?
    C12A C11A H11A . . 108.8 ?
    C10A C11A H11B . . 108.8 ?
    C12A C11A H11B . . 108.8 ?
    H11A C11A H11B . . 107.7 ?
    C7A C12A C27A . . 109.15(18) ?
    C7A C12A C11A . . 108.05(18) ?
    C27A C12A C11A . . 109.72(18) ?
    C7A C12A C13A . . 110.21(17) ?
    C27A C12A C13A . . 111.70(18) ?
    C11A C12A C13A . . 107.94(16) ?
    C14A C13A C4A . . 111.51(17) ?
    C14A C13A C12A . . 113.41(17) ?
    C4A C13A C12A . . 112.57(16) ?
    C14A C13A H13A . . 106.2 ?
    C4A C13A H13A . . 106.2 ?
    C12A C13A H13A . . 106.2 ?
    C13A C14A C15A . . 114.12(18) ?
    C13A C14A H14A . . 108.7 ?
    C15A C14A H14A . . 108.7 ?
    C13A C14A H14B . . 108.7 ?
    C15A C14A H14B . . 108.7 ?
    H14A C14A H14B . . 107.6 ?
    C16A C15A C14A . . 111.89(17) ?
    C16A C15A H15A . . 109.2 ?
    C14A C15A H15A . . 109.2 ?
    C16A C15A H15B . . 109.2 ?
    C14A C15A H15B . . 109.2 ?
    H15A C15A H15B . . 107.9 ?
    C3A C16A C15A . . 106.01(17) ?
    C3A C16A C26A . . 112.15(17) ?
    C15A C16A C26A . . 111.26(18) ?
    C3A C16A C17A . . 100.70(16) ?
    C15A C16A C17A . . 116.12(17) ?
    C26A C16A C17A . . 110.10(17) ?
    C18A C17A C1A . . 112.08(18) ?
    C18A C17A C16A . . 119.31(17) ?
    C1A C17A C16A . . 103.47(16) ?
    C18A C17A H17A . . 107.1 ?
    C1A C17A H17A . . 107.1 ?
    C16A C17A H17A . . 107.1 ?
    C25A C18A C17A . . 113.24(18) ?
    C25A C18A C19A . . 110.17(18) ?
    C17A C18A C19A . . 109.96(17) ?
    C25A C18A H18A . . 107.8 ?
    C17A C18A H18A . . 107.8 ?
    C19A C18A H18A . . 107.8 ?
    C20A C19A C18A . . 114.78(18) ?
    C20A C19A H19A . . 108.6 ?
    C18A C19A H19A . . 108.6 ?
    C20A C19A H19B . . 108.6 ?
    C18A C19A H19B . . 108.6 ?
    H19A C19A H19B . . 107.5 ?
    C21A C20A C19A . . 111.64(18) ?
    C21A C20A H20A . . 109.3 ?
    C19A C20A H20A . . 109.3 ?
    C21A C20A H20B . . 109.3 ?
    C19A C20A H20B . . 109.3 ?
    H20A C20A H20B . . 108.0 ?
    C20A C21A C22A . . 114.87(19) ?
    C20A C21A H21A . . 108.6 ?
    C22A C21A H21A . . 108.6 ?
    C20A C21A H21B . . 108.6 ?
    C22A C21A H21B . . 108.6 ?
    H21A C21A H21B . . 107.5 ?
    C23A C22A C24A . . 110.8(2) ?
    C23A C22A C21A . . 112.5(2) ?
    C24A C22A C21A . . 109.8(2) ?
    C23A C22A H22A . . 107.9 ?
    C24A C22A H22A . . 107.9 ?
    C21A C22A H22A . . 107.9 ?
    C22A C23A H23A . . 109.5 ?
    C22A C23A H23B . . 109.5 ?
    H23A C23A H23B . . 109.5 ?
    C22A C23A H23C . . 109.5 ?
    H23A C23A H23C . . 109.5 ?
    H23B C23A H23C . . 109.5 ?
    C22A C24A H24A . . 109.5 ?
    C22A C24A H24B . . 109.5 ?
    H24A C24A H24B . . 109.5 ?
    C22A C24A H24C . . 109.5 ?
    H24A C24A H24C . . 109.5 ?
    H24B C24A H24C . . 109.5 ?
    C18A C25A H25A . . 109.5 ?
    C18A C25A H25B . . 109.5 ?
    H25A C25A H25B . . 109.5 ?
    C18A C25A H25C . . 109.5 ?
    H25A C25A H25C . . 109.5 ?
    H25B C25A H25C . . 109.5 ?
    C16A C26A H26A . . 109.5 ?
    C16A C26A H26B . . 109.5 ?
    H26A C26A H26B . . 109.5 ?
    C16A C26A H26C . . 109.5 ?
    H26A C26A H26C . . 109.5 ?
    H26B C26A H26C . . 109.5 ?
    C12A C27A H27A . . 109.5 ?
    C12A C27A H27B . . 109.5 ?
    H27A C27A H27B . . 109.5 ?
    C12A C27A H27C . . 109.5 ?
    H27A C27A H27C . . 109.5 ?
    H27B C27A H27C . . 109.5 ?
    C2B C1B C17B . . 107.18(17) ?
    C2B C1B H1BA . . 110.3 ?
    C17B C1B H1BA . . 110.3 ?
    C2B C1B H1BB . . 110.3 ?
    C17B C1B H1BB . . 110.3 ?
    H1BA C1B H1BB . . 108.5 ?
    C3B C2B C1B . . 103.74(17) ?
    C3B C2B H2BA . . 111.0 ?
    C1B C2B H2BA . . 111.0 ?
    C3B C2B H2BB . . 111.0 ?
    C1B C2B H2BB . . 111.0 ?
    H2BA C2B H2BB . . 109.0 ?
    C4B C3B C2B . . 118.14(18) ?
    C4B C3B C16B . . 115.15(17) ?
    C2B C3B C16B . . 104.61(17) ?
    C4B C3B H3BA . . 106.0 ?
    C2B C3B H3BA . . 106.0 ?
    C16B C3B H3BA . . 106.0 ?
    C3B C4B C5B . . 110.24(17) ?
    C3B C4B C13B . . 108.67(16) ?
    C5B C4B C13B . . 110.65(18) ?
    C3B C4B H4BA . . 109.1 ?
    C5B C4B H4BA . . 109.1 ?
    C13B C4B H4BA . . 109.1 ?
    C6B C5B C4B . . 113.50(18) ?
    C6B C5B H5BA . . 108.9 ?
    C4B C5B H5BA . . 108.9 ?
    C6B C5B H5BB . . 108.9 ?
    C4B C5B H5BB . . 108.9 ?
    H5BA C5B H5BB . . 107.7 ?
    C7B C6B C5B . . 124.8(2) ?
    C7B C6B H6BA . . 117.6 ?
    C5B C6B H6BA . . 117.6 ?
    C6B C7B C8B . . 119.8(2) ?
    C6B C7B C12B . . 123.3(2) ?
    C8B C7B C12B . . 116.9(2) ?
    C9B C8B C7B . . 110.19(19) ?
    C9B C8B H8BA . . 109.6 ?
    C7B C8B H8BA . . 109.6 ?
    C9B C8B H8BB . . 109.6 ?
    C7B C8B H8BB . . 109.6 ?
    H8BA C8B H8BB . . 108.1 ?
    C8B C9B C10B . . 110.5(2) ?
    C8B C9B Cl1B . . 110.04(16) ?
    C10B C9B Cl1B . . 110.70(18) ?
    C8B C9B H9BA . . 108.5 ?
    C10B C9B H9BA . . 108.5 ?
    Cl1B C9B H9BA . . 108.5 ?
    C9B C10B C11B . . 108.99(19) ?
    C9B C10B H10C . . 109.9 ?
    C11B C10B H10C . . 109.9 ?
    C9B C10B H10D . . 109.9 ?
    C11B C10B H10D . . 109.9 ?
    H10C C10B H10D . . 108.3 ?
    C10B C11B C12B . . 113.73(18) ?
    C10B C11B H11C . . 108.8 ?
    C12B C11B H11C . . 108.8 ?
    C10B C11B H11D . . 108.8 ?
    C12B C11B H11D . . 108.8 ?
    H11C C11B H11D . . 107.7 ?
    C7B C12B C27B . . 109.01(18) ?
    C7B C12B C11B . . 108.81(19) ?
    C27B C12B C11B . . 109.11(18) ?
    C7B C12B C13B . . 110.03(17) ?
    C27B C12B C13B . . 111.64(18) ?
    C11B C12B C13B . . 108.19(17) ?
    C14B C13B C4B . . 110.83(17) ?
    C14B C13B C12B . . 113.57(17) ?
    C4B C13B C12B . . 112.72(17) ?
    C14B C13B H13B . . 106.4 ?
    C4B C13B H13B . . 106.4 ?
    C12B C13B H13B . . 106.4 ?
    C13B C14B C15B . . 114.46(18) ?
    C13B C14B H14C . . 108.6 ?
    C15B C14B H14C . . 108.6 ?
    C13B C14B H14D . . 108.6 ?
    C15B C14B H14D . . 108.6 ?
    H14C C14B H14D . . 107.6 ?
    C16B C15B C14B . . 111.93(17) ?
    C16B C15B H15C . . 109.2 ?
    C14B C15B H15C . . 109.2 ?
    C16B C15B H15D . . 109.2 ?
    C14B C15B H15D . . 109.2 ?
    H15C C15B H15D . . 107.9 ?
    C15B C16B C3B . . 106.10(17) ?
    C15B C16B C26B . . 111.03(17) ?
    C3B C16B C26B . . 112.64(17) ?
    C15B C16B C17B . . 116.67(17) ?
    C3B C16B C17B . . 99.88(16) ?
    C26B C16B C17B . . 110.03(17) ?
    C18B C17B C1B . . 111.84(18) ?
    C18B C17B C16B . . 119.60(17) ?
    C1B C17B C16B . . 103.19(16) ?
    C18B C17B H17B . . 107.2 ?
    C1B C17B H17B . . 107.2 ?
    C16B C17B H17B . . 107.2 ?
    C25B C18B C17B . . 113.19(18) ?
    C25B C18B C19B . . 110.20(18) ?
    C17B C18B C19B . . 109.46(17) ?
    C25B C18B H18B . . 107.9 ?
    C17B C18B H18B . . 107.9 ?
    C19B C18B H18B . . 107.9 ?
    C20B C19B C18B . . 114.39(18) ?
    C20B C19B H19C . . 108.7 ?
    C18B C19B H19C . . 108.7 ?
    C20B C19B H19D . . 108.7 ?
    C18B C19B H19D . . 108.7 ?
    H19C C19B H19D . . 107.6 ?
    C19B C20B C21B . . 113.07(18) ?
    C19B C20B H20C . . 109.0 ?
    C21B C20B H20C . . 109.0 ?
    C19B C20B H20D . . 109.0 ?
    C21B C20B H20D . . 109.0 ?
    H20C C20B H20D . . 107.8 ?
    C20B C21B C22B . . 114.92(19) ?
    C20B C21B H21C . . 108.5 ?
    C22B C21B H21C . . 108.5 ?
    C20B C21B H21D . . 108.5 ?
    C22B C21B H21D . . 108.5 ?
    H21C C21B H21D . . 107.5 ?
    C23B C22B C21B . . 113.0(2) ?
    C23B C22B C24B . . 110.3(2) ?
    C21B C22B C24B . . 110.0(2) ?
    C23B C22B H22B . . 107.8 ?
    C21B C22B H22B . . 107.8 ?
    C24B C22B H22B . . 107.8 ?
    C22B C23B H23D . . 109.5 ?
    C22B C23B H23E . . 109.5 ?
    H23D C23B H23E . . 109.5 ?
    C22B C23B H23F . . 109.5 ?
    H23D C23B H23F . . 109.5 ?
    H23E C23B H23F . . 109.5 ?
    C22B C24B H24D . . 109.5 ?
    C22B C24B H24E . . 109.5 ?
    H24D C24B H24E . . 109.5 ?
    C22B C24B H24F . . 109.5 ?
    H24D C24B H24F . . 109.5 ?
    H24E C24B H24F . . 109.5 ?
    C18B C25B H25D . . 109.5 ?
    C18B C25B H25E . . 109.5 ?
    H25D C25B H25E . . 109.5 ?
    C18B C25B H25F . . 109.5 ?
    H25D C25B H25F . . 109.5 ?
    H25E C25B H25F . . 109.5 ?
    C16B C26B H26D . . 109.5 ?
    C16B C26B H26E . . 109.5 ?
    H26D C26B H26E . . 109.5 ?
    C16B C26B H26F . . 109.5 ?
    H26D C26B H26F . . 109.5 ?
    H26E C26B H26F . . 109.5 ?
    C12B C27B H27D . . 109.5 ?
    C12B C27B H27E . . 109.5 ?
    H27D C27B H27E . . 109.5 ?
    C12B C27B H27F . . 109.5 ?
    H27D C27B H27F . . 109.5 ?
    H27E C27B H27F . . 109.5 ?
    C2C C1C C17C . . 107.05(18) ?
    C2C C1C H1CA . . 110.3 ?
    C17C C1C H1CA . . 110.3 ?
    C2C C1C H1CB . . 110.3 ?
    C17C C1C H1CB . . 110.3 ?
    H1CA C1C H1CB . . 108.6 ?
    C3C C2C C1C . . 103.32(18) ?
    C3C C2C H2CA . . 111.1 ?
    C1C C2C H2CA . . 111.1 ?
    C3C C2C H2CB . . 111.1 ?
    C1C C2C H2CB . . 111.1 ?
    H2CA C2C H2CB . . 109.1 ?
    C4C C3C C2C . . 117.89(18) ?
    C4C C3C C16C . . 115.64(17) ?
    C2C C3C C16C . . 104.41(18) ?
    C4C C3C H3CA . . 106.0 ?
    C2C C3C H3CA . . 106.0 ?
    C16C C3C H3CA . . 106.0 ?
    C3C C4C C5C . . 110.87(17) ?
    C3C C4C C13C . . 109.62(16) ?
    C5C C4C C13C . . 109.78(18) ?
    C3C C4C H4CA . . 108.8 ?
    C5C C4C H4CA . . 108.8 ?
    C13C C4C H4CA . . 108.8 ?
    C6C C5C C4C . . 113.74(18) ?
    C6C C5C H5CA . . 108.8 ?
    C4C C5C H5CA . . 108.8 ?
    C6C C5C H5CB . . 108.8 ?
    C4C C5C H5CB . . 108.8 ?
    H5CA C5C H5CB . . 107.7 ?
    C7C C6C C5C . . 124.9(2) ?
    C7C C6C H6CA . . 117.5 ?
    C5C C6C H6CA . . 117.5 ?
    C6C C7C C8C . . 120.0(2) ?
    C6C C7C C12C . . 122.5(2) ?
    C8C C7C C12C . . 117.40(19) ?
    C9C C8C C7C . . 110.81(18) ?
    C9C C8C H8CA . . 109.5 ?
    C7C C8C H8CA . . 109.5 ?
    C9C C8C H8CB . . 109.5 ?
    C7C C8C H8CB . . 109.5 ?
    H8CA C8C H8CB . . 108.1 ?
    C10C C9C C8C . . 110.8(2) ?
    C10C C9C Cl1C . . 110.09(17) ?
    C8C C9C Cl1C . . 110.06(16) ?
    C10C C9C H9CA . . 108.6 ?
    C8C C9C H9CA . . 108.6 ?
    Cl1C C9C H9CA . . 108.6 ?
    C9C C10C C11C . . 108.98(19) ?
    C9C C10C H10E . . 109.9 ?
    C11C C10C H10E . . 109.9 ?
    C9C C10C H10F . . 109.9 ?
    C11C C10C H10F . . 109.9 ?
    H10E C10C H10F . . 108.3 ?
    C10C C11C C12C . . 114.81(17) ?
    C10C C11C H11E . . 108.6 ?
    C12C C11C H11E . . 108.6 ?
    C10C C11C H11F . . 108.6 ?
    C12C C11C H11F . . 108.6 ?
    H11E C11C H11F . . 107.5 ?
    C7C C12C C27C . . 108.63(17) ?
    C7C C12C C11C . . 108.31(18) ?
    C27C C12C C11C . . 109.43(18) ?
    C7C C12C C13C . . 109.72(17) ?
    C27C C12C C13C . . 112.34(18) ?
    C11C C12C C13C . . 108.33(16) ?
    C4C C13C C14C . . 111.27(17) ?
    C4C C13C C12C . . 112.20(16) ?
    C14C C13C C12C . . 113.28(17) ?
    C4C C13C H13C . . 106.5 ?
    C14C C13C H13C . . 106.5 ?
    C12C C13C H13C . . 106.5 ?
    C15C C14C C13C . . 113.63(17) ?
    C15C C14C H14E . . 108.8 ?
    C13C C14C H14E . . 108.8 ?
    C15C C14C H14F . . 108.8 ?
    C13C C14C H14F . . 108.8 ?
    H14E C14C H14F . . 107.7 ?
    C16C C15C C14C . . 111.76(17) ?
    C16C C15C H15E . . 109.3 ?
    C14C C15C H15E . . 109.3 ?
    C16C C15C H15F . . 109.3 ?
    C14C C15C H15F . . 109.3 ?
    H15E C15C H15F . . 107.9 ?
    C3C C16C C15C . . 106.34(17) ?
    C3C C16C C26C . . 112.96(18) ?
    C15C C16C C26C . . 110.75(18) ?
    C3C C16C C17C . . 99.78(17) ?
    C15C C16C C17C . . 116.64(17) ?
    C26C C16C C17C . . 109.93(18) ?
    C18C C17C C16C . . 120.35(18) ?
    C18C C17C C1C . . 111.47(18) ?
    C16C C17C C1C . . 103.15(17) ?
    C18C C17C H17C . . 107.0 ?
    C16C C17C H17C . . 107.0 ?
    C1C C17C H17C . . 107.0 ?
    C25C C18C C17C . . 113.57(18) ?
    C25C C18C C19C . . 109.6(2) ?
    C17C C18C C19C . . 108.88(19) ?
    C25C C18C H18C . . 108.2 ?
    C17C C18C H18C . . 108.2 ?
    C19C C18C H18C . . 108.2 ?
    C20C C19C C18C . . 116.5(2) ?
    C20C C19C H19E . . 108.2 ?
    C18C C19C H19E . . 108.2 ?
    C20C C19C H19F . . 108.2 ?
    C18C C19C H19F . . 108.2 ?
    H19E C19C H19F . . 107.3 ?
    C19C C20C C21C . . 113.3(2) ?
    C19C C20C H20E . . 108.9 ?
    C21C C20C H20E . . 108.9 ?
    C19C C20C H20F . . 108.9 ?
    C21C C20C H20F . . 108.9 ?
    H20E C20C H20F . . 107.7 ?
    C22C C21C C20C . . 116.2(2) ?
    C22C C21C H21E . . 108.2 ?
    C20C C21C H21E . . 108.2 ?
    C22C C21C H21F . . 108.2 ?
    C20C C21C H21F . . 108.2 ?
    H21E C21C H21F . . 107.4 ?
    C21C C22C C23C . . 112.1(3) ?
    C21C C22C C24C . . 109.6(3) ?
    C23C C22C C24C . . 110.2(3) ?
    C21C C22C H22C . . 108.3 ?
    C23C C22C H22C . . 108.3 ?
    C24C C22C H22C . . 108.3 ?
    C22C C23C H23G . . 109.5 ?
    C22C C23C H23H . . 109.5 ?
    H23G C23C H23H . . 109.5 ?
    C22C C23C H23I . . 109.5 ?
    H23G C23C H23I . . 109.5 ?
    H23H C23C H23I . . 109.5 ?
    C22C C24C H24G . . 109.5 ?
    C22C C24C H24H . . 109.5 ?
    H24G C24C H24H . . 109.5 ?
    C22C C24C H24I . . 109.5 ?
    H24G C24C H24I . . 109.5 ?
    H24H C24C H24I . . 109.5 ?
    C18C C25C H25G . . 109.5 ?
    C18C C25C H25H . . 109.5 ?
    H25G C25C H25H . . 109.5 ?
    C18C C25C H25I . . 109.5 ?
    H25G C25C H25I . . 109.5 ?
    H25H C25C H25I . . 109.5 ?
    C16C C26C H26G . . 109.5 ?
    C16C C26C H26H . . 109.5 ?
    H26G C26C H26H . . 109.5 ?
    C16C C26C H26I . . 109.5 ?
    H26G C26C H26I . . 109.5 ?
    H26H C26C H26I . . 109.5 ?
    C12C C27C H27G . . 109.5 ?
    C12C C27C H27H . . 109.5 ?
    H27G C27C H27H . . 109.5 ?
    C12C C27C H27I . . 109.5 ?
    H27G C27C H27I . . 109.5 ?
    H27H C27C H27I . . 109.5 ?
    C2D C1D C17D . . 106.72(18) ?
    C2D C1D H1DA . . 110.4 ?
    C17D C1D H1DA . . 110.4 ?
    C2D C1D H1DB . . 110.4 ?
    C17D C1D H1DB . . 110.4 ?
    H1DA C1D H1DB . . 108.6 ?
    C3D C2D C1D . . 104.33(18) ?
    C3D C2D H2DA . . 110.9 ?
    C1D C2D H2DA . . 110.9 ?
    C3D C2D H2DB . . 110.9 ?
    C1D C2D H2DB . . 110.9 ?
    H2DA C2D H2DB . . 108.9 ?
    C4D C3D C2D . . 119.16(18) ?
    C4D C3D C16D . . 115.05(17) ?
    C2D C3D C16D . . 104.44(17) ?
    C4D C3D H3DA . . 105.7 ?
    C2D C3D H3DA . . 105.7 ?
    C16D C3D H3DA . . 105.7 ?
    C3D C4D C5D . . 110.77(18) ?
    C3D C4D C13D . . 109.29(17) ?
    C5D C4D C13D . . 110.39(18) ?
    C3D C4D H4DA . . 108.8 ?
    C5D C4D H4DA . . 108.8 ?
    C13D C4D H4DA . . 108.8 ?
    C6D C5D C4D . . 113.58(19) ?
    C6D C5D H5DA . . 108.8 ?
    C4D C5D H5DA . . 108.8 ?
    C6D C5D H5DB . . 108.8 ?
    C4D C5D H5DB . . 108.8 ?
    H5DA C5D H5DB . . 107.7 ?
    C7D C6D C5D . . 125.5(2) ?
    C7D C6D H6DA . . 117.2 ?
    C5D C6D H6DA . . 117.2 ?
    C6D C7D C8D . . 120.7(2) ?
    C6D C7D C12D . . 122.7(2) ?
    C8D C7D C12D . . 116.57(19) ?
    C7D C8D C9D . . 110.84(19) ?
    C7D C8D H8DA . . 109.5 ?
    C9D C8D H8DA . . 109.5 ?
    C7D C8D H8DB . . 109.5 ?
    C9D C8D H8DB . . 109.5 ?
    H8DA C8D H8DB . . 108.1 ?
    C10D C9D C8D . . 110.2(2) ?
    C10D C9D Cl1D . . 110.44(17) ?
    C8D C9D Cl1D . . 110.18(16) ?
    C10D C9D H9DA . . 108.7 ?
    C8D C9D H9DA . . 108.7 ?
    Cl1D C9D H9DA . . 108.7 ?
    C9D C10D C11D . . 109.25(19) ?
    C9D C10D H10G . . 109.8 ?
    C11D C10D H10G . . 109.8 ?
    C9D C10D H10H . . 109.8 ?
    C11D C10D H10H . . 109.8 ?
    H10G C10D H10H . . 108.3 ?
    C10D C11D C12D . . 114.48(18) ?
    C10D C11D H11G . . 108.6 ?
    C12D C11D H11G . . 108.6 ?
    C10D C11D H11H . . 108.6 ?
    C12D C11D H11H . . 108.6 ?
    H11G C11D H11H . . 107.6 ?
    C27D C12D C7D . . 108.83(17) ?
    C27D C12D C11D . . 109.63(18) ?
    C7D C12D C11D . . 107.66(18) ?
    C27D C12D C13D . . 111.79(18) ?
    C7D C12D C13D . . 110.16(17) ?
    C11D C12D C13D . . 108.70(16) ?
    C14D C13D C4D . . 110.23(18) ?
    C14D C13D C12D . . 113.51(17) ?
    C4D C13D C12D . . 113.38(16) ?
    C14D C13D H13D . . 106.4 ?
    C4D C13D H13D . . 106.4 ?
    C12D C13D H13D . . 106.4 ?
    C15D C14D C13D . . 114.56(18) ?
    C15D C14D H14G . . 108.6 ?
    C13D C14D H14G . . 108.6 ?
    C15D C14D H14H . . 108.6 ?
    C13D C14D H14H . . 108.6 ?
    H14G C14D H14H . . 107.6 ?
    C14D C15D C16D . . 112.09(18) ?
    C14D C15D H15G . . 109.2 ?
    C16D C15D H15G . . 109.2 ?
    C14D C15D H15H . . 109.2 ?
    C16D C15D H15H . . 109.2 ?
    H15G C15D H15H . . 107.9 ?
    C26D C16D C15D . . 111.23(18) ?
    C26D C16D C3D . . 112.32(17) ?
    C15D C16D C3D . . 105.71(17) ?
    C26D C16D C17D . . 110.21(18) ?
    C15D C16D C17D . . 116.34(18) ?
    C3D C16D C17D . . 100.51(16) ?
    C16D C17D C18D . . 120.10(17) ?
    C16D C17D C1D . . 103.57(18) ?
    C18D C17D C1D . . 111.20(18) ?
    C16D C17D H17D . . 107.1 ?
    C18D C17D H17D . . 107.1 ?
    C1D C17D H17D . . 107.1 ?
    C25D C18D C19D . . 110.56(19) ?
    C25D C18D C17D . . 112.59(19) ?
    C19D C18D C17D . . 109.77(18) ?
    C25D C18D H18D . . 107.9 ?
    C19D C18D H18D . . 107.9 ?
    C17D C18D H18D . . 107.9 ?
    C20D C19D C18D . . 115.01(19) ?
    C20D C19D H19G . . 108.5 ?
    C18D C19D H19G . . 108.5 ?
    C20D C19D H19H . . 108.5 ?
    C18D C19D H19H . . 108.5 ?
    H19G C19D H19H . . 107.5 ?
    C19D C20D C21D . . 112.3(2) ?
    C19D C20D H20G . . 109.1 ?
    C21D C20D H20G . . 109.1 ?
    C19D C20D H20H . . 109.1 ?
    C21D C20D H20H . . 109.1 ?
    H20G C20D H20H . . 107.9 ?
    C20D C21D C22D . . 115.8(2) ?
    C20D C21D H21G . . 108.3 ?
    C22D C21D H21G . . 108.3 ?
    C20D C21D H21H . . 108.3 ?
    C22D C21D H21H . . 108.3 ?
    H21G C21D H21H . . 107.4 ?
    C23D C22D C24D . . 109.7(2) ?
    C23D C22D C21D . . 112.8(2) ?
    C24D C22D C21D . . 110.6(2) ?
    C23D C22D H22D . . 107.9 ?
    C24D C22D H22D . . 107.9 ?
    C21D C22D H22D . . 107.9 ?
    C22D C23D H23J . . 109.5 ?
    C22D C23D H23K . . 109.5 ?
    H23J C23D H23K . . 109.5 ?
    C22D C23D H23L . . 109.5 ?
    H23J C23D H23L . . 109.5 ?
    H23K C23D H23L . . 109.5 ?
    C22D C24D H24J . . 109.5 ?
    C22D C24D H24K . . 109.5 ?
    H24J C24D H24K . . 109.5 ?
    C22D C24D H24L . . 109.5 ?
    H24J C24D H24L . . 109.5 ?
    H24K C24D H24L . . 109.5 ?
    C18D C25D H25J . . 109.5 ?
    C18D C25D H25K . . 109.5 ?
    H25J C25D H25K . . 109.5 ?
    C18D C25D H25L . . 109.5 ?
    H25J C25D H25L . . 109.5 ?
    H25K C25D H25L . . 109.5 ?
    C16D C26D H26J . . 109.5 ?
    C16D C26D H26K . . 109.5 ?
    H26J C26D H26K . . 109.5 ?
    C16D C26D H26L . . 109.5 ?
    H26J C26D H26L . . 109.5 ?
    H26K C26D H26L . . 109.5 ?
    C12D C27D H27J . . 109.5 ?
    C12D C27D H27K . . 109.5 ?
    H27J C27D H27K . . 109.5 ?
    C12D C27D H27L . . 109.5 ?
    H27J C27D H27L . . 109.5 ?
    H27K C27D H27L . . 109.5 ?
loop_
    _geom_torsion_atom_site_label_1
    _geom_torsion_atom_site_label_2
    _geom_torsion_atom_site_label_3
    _geom_torsion_atom_site_label_4
    _geom_torsion_site_symmetry_1
    _geom_torsion_site_symmetry_2
    _geom_torsion_site_symmetry_3
    _geom_torsion_site_symmetry_4
    _geom_torsion
    _geom_torsion_publ_flag
    C17A C1A C2A C3A . . . . 10.2(2) ?
    C1A C2A C3A C4A . . . . -164.18(18) ?
    C1A C2A C3A C16A . . . . -34.6(2) ?
    C2A C3A C4A C5A . . . . -53.7(3) ?
    C16A C3A C4A C5A . . . . -178.72(18) ?
    C2A C3A C4A C13A . . . . -175.31(19) ?
    C16A C3A C4A C13A . . . . 59.7(2) ?
    C3A C4A C5A C6A . . . . -161.50(18) ?
    C13A C4A C5A C6A . . . . -40.9(2) ?
    C4A C5A C6A C7A . . . . 11.8(3) ?
    C5A C6A C7A C8A . . . . -177.9(2) ?
    C5A C6A C7A C12A . . . . 1.8(4) ?
    C6A C7A C8A C9A . . . . -128.5(2) ?
    C12A C7A C8A C9A . . . . 51.9(3) ?
    C7A C8A C9A C10A . . . . -56.4(3) ?
    C7A C8A C9A Cl1A . . . . -178.29(16) ?
    C8A C9A C10A C11A . . . . 60.2(3) ?
    Cl1A C9A C10A C11A . . . . -178.25(15) ?
    C9A C10A C11A C12A . . . . -58.9(3) ?
    C6A C7A C12A C27A . . . . -108.3(2) ?
    C8A C7A C12A C27A . . . . 71.4(2) ?
    C6A C7A C12A C11A . . . . 132.5(2) ?
    C8A C7A C12A C11A . . . . -47.9(3) ?
    C6A C7A C12A C13A . . . . 14.7(3) ?
    C8A C7A C12A C13A . . . . -165.61(18) ?
    C10A C11A C12A C7A . . . . 51.2(3) ?
    C10A C11A C12A C27A . . . . -67.7(2) ?
    C10A C11A C12A C13A . . . . 170.38(18) ?
    C3A C4A C13A C14A . . . . -50.6(2) ?
    C5A C4A C13A C14A . . . . -172.34(18) ?
    C3A C4A C13A C12A . . . . -179.41(17) ?
    C5A C4A C13A C12A . . . . 58.9(2) ?
    C7A C12A C13A C14A . . . . -172.32(18) ?
    C27A C12A C13A C14A . . . . -50.8(2) ?
    C11A C12A C13A C14A . . . . 69.9(2) ?
    C7A C12A C13A C4A . . . . -44.5(2) ?
    C27A C12A C13A C4A . . . . 77.0(2) ?
    C11A C12A C13A C4A . . . . -162.32(18) ?
    C4A C13A C14A C15A . . . . 50.0(3) ?
    C12A C13A C14A C15A . . . . 178.32(18) ?
    C13A C14A C15A C16A . . . . -53.9(3) ?
    C4A C3A C16A C15A . . . . -61.8(2) ?
    C2A C3A C16A C15A . . . . 166.44(17) ?
    C4A C3A C16A C26A . . . . 59.8(2) ?
    C2A C3A C16A C26A . . . . -72.0(2) ?
    C4A C3A C16A C17A . . . . 176.89(17) ?
    C2A C3A C16A C17A . . . . 45.08(19) ?
    C14A C15A C16A C3A . . . . 56.2(2) ?
    C14A C15A C16A C26A . . . . -66.0(2) ?
    C14A C15A C16A C17A . . . . 167.06(18) ?
    C2A C1A C17A C18A . . . . 146.80(18) ?
    C2A C1A C17A C16A . . . . 17.0(2) ?
    C3A C16A C17A C18A . . . . -162.45(18) ?
    C15A C16A C17A C18A . . . . 83.6(2) ?
    C26A C16A C17A C18A . . . . -43.9(2) ?
    C3A C16A C17A C1A . . . . -37.17(19) ?
    C15A C16A C17A C1A . . . . -151.07(18) ?
    C26A C16A C17A C1A . . . . 81.4(2) ?
    C1A C17A C18A C25A . . . . -176.97(18) ?
    C16A C17A C18A C25A . . . . -55.9(3) ?
    C1A C17A C18A C19A . . . . 59.3(2) ?
    C16A C17A C18A C19A . . . . -179.65(18) ?
    C25A C18A C19A C20A . . . . 71.2(2) ?
    C17A C18A C19A C20A . . . . -163.32(19) ?
    C18A C19A C20A C21A . . . . 177.8(2) ?
    C19A C20A C21A C22A . . . . -171.3(2) ?
    C20A C21A C22A C23A . . . . -62.3(3) ?
    C20A C21A C22A C24A . . . . 173.8(2) ?
    C17B C1B C2B C3B . . . . 8.2(2) ?
    C1B C2B C3B C4B . . . . -163.73(18) ?
    C1B C2B C3B C16B . . . . -34.1(2) ?
    C2B C3B C4B C5B . . . . -54.0(3) ?
    C16B C3B C4B C5B . . . . -178.54(18) ?
    C2B C3B C4B C13B . . . . -175.40(18) ?
    C16B C3B C4B C13B . . . . 60.0(2) ?
    C3B C4B C5B C6B . . . . -160.22(18) ?
    C13B C4B C5B C6B . . . . -40.0(3) ?
    C4B C5B C6B C7B . . . . 11.9(3) ?
    C5B C6B C7B C8B . . . . -179.2(2) ?
    C5B C6B C7B C12B . . . . 0.3(4) ?
    C6B C7B C8B C9B . . . . -128.7(3) ?
    C12B C7B C8B C9B . . . . 51.8(3) ?
    C7B C8B C9B C10B . . . . -58.6(3) ?
    C7B C8B C9B Cl1B . . . . 178.89(17) ?
    C8B C9B C10B C11B . . . . 62.1(3) ?
    Cl1B C9B C10B C11B . . . . -175.74(16) ?
    C9B C10B C11B C12B . . . . -57.9(3) ?
    C6B C7B C12B C27B . . . . -106.3(3) ?
    C8B C7B C12B C27B . . . . 73.2(2) ?
    C6B C7B C12B C11B . . . . 134.8(2) ?
    C8B C7B C12B C11B . . . . -45.7(3) ?
    C6B C7B C12B C13B . . . . 16.4(3) ?
    C8B C7B C12B C13B . . . . -164.08(19) ?
    C10B C11B C12B C7B . . . . 48.3(3) ?
    C10B C11B C12B C27B . . . . -70.6(3) ?
    C10B C11B C12B C13B . . . . 167.8(2) ?
    C3B C4B C13B C14B . . . . -52.0(2) ?
    C5B C4B C13B C14B . . . . -173.15(17) ?
    C3B C4B C13B C12B . . . . 179.48(18) ?
    C5B C4B C13B C12B . . . . 58.3(2) ?
    C7B C12B C13B C14B . . . . -172.34(18) ?
    C27B C12B C13B C14B . . . . -51.2(2) ?
    C11B C12B C13B C14B . . . . 68.9(2) ?
    C7B C12B C13B C4B . . . . -45.2(2) ?
    C27B C12B C13B C4B . . . . 75.9(2) ?
    C11B C12B C13B C4B . . . . -163.99(18) ?
    C4B C13B C14B C15B . . . . 51.4(2) ?
    C12B C13B C14B C15B . . . . 179.45(18) ?
    C13B C14B C15B C16B . . . . -53.9(3) ?
    C14B C15B C16B C3B . . . . 54.5(2) ?
    C14B C15B C16B C26B . . . . -68.1(2) ?
    C14B C15B C16B C17B . . . . 164.71(18) ?
    C4B C3B C16B C15B . . . . -60.6(2) ?
    C2B C3B C16B C15B . . . . 168.00(17) ?
    C4B C3B C16B C26B . . . . 61.0(2) ?
    C2B C3B C16B C26B . . . . -70.3(2) ?
    C4B C3B C16B C17B . . . . 177.74(17) ?
    C2B C3B C16B C17B . . . . 46.37(19) ?
    C2B C1B C17B C18B . . . . 149.97(18) ?
    C2B C1B C17B C16B . . . . 20.1(2) ?
    C15B C16B C17B C18B . . . . 81.5(2) ?
    C3B C16B C17B C18B . . . . -164.77(18) ?
    C26B C16B C17B C18B . . . . -46.1(2) ?
    C15B C16B C17B C1B . . . . -153.57(19) ?
    C3B C16B C17B C1B . . . . -39.8(2) ?
    C26B C16B C17B C1B . . . . 78.8(2) ?
    C1B C17B C18B C25B . . . . -174.70(18) ?
    C16B C17B C18B C25B . . . . -54.0(3) ?
    C1B C17B C18B C19B . . . . 62.0(2) ?
    C16B C17B C18B C19B . . . . -177.35(18) ?
    C25B C18B C19B C20B . . . . 72.0(2) ?
    C17B C18B C19B C20B . . . . -162.91(19) ?
    C18B C19B C20B C21B . . . . 175.22(19) ?
    C19B C20B C21B C22B . . . . -173.3(2) ?
    C20B C21B C22B C23B . . . . -66.5(3) ?
    C20B C21B C22B C24B . . . . 169.7(2) ?
    C17C C1C C2C C3C . . . . 10.3(2) ?
    C1C C2C C3C C4C . . . . -166.15(19) ?
    C1C C2C C3C C16C . . . . -36.2(2) ?
    C2C C3C C4C C5C . . . . -57.0(3) ?
    C16C C3C C4C C5C . . . . 178.51(18) ?
    C2C C3C C4C C13C . . . . -178.34(19) ?
    C16C C3C C4C C13C . . . . 57.1(2) ?
    C3C C4C C5C C6C . . . . -160.24(18) ?
    C13C C4C C5C C6C . . . . -39.0(3) ?
    C4C C5C C6C C7C . . . . 9.8(3) ?
    C5C C6C C7C C8C . . . . -177.8(2) ?
    C5C C6C C7C C12C . . . . 0.6(4) ?
    C6C C7C C8C C9C . . . . -131.3(2) ?
    C12C C7C C8C C9C . . . . 50.3(3) ?
    C7C C8C C9C C10C . . . . -56.9(3) ?
    C7C C8C C9C Cl1C . . . . -178.88(17) ?
    C8C C9C C10C C11C . . . . 60.8(2) ?
    Cl1C C9C C10C C11C . . . . -177.27(15) ?
    C9C C10C C11C C12C . . . . -57.9(3) ?
    C6C C7C C12C C27C . . . . -104.2(2) ?
    C8C C7C C12C C27C . . . . 74.1(2) ?
    C6C C7C C12C C11C . . . . 137.0(2) ?
    C8C C7C C12C C11C . . . . -44.6(2) ?
    C6C C7C C12C C13C . . . . 19.0(3) ?
    C8C C7C C12C C13C . . . . -162.69(18) ?
    C10C C11C C12C C7C . . . . 48.3(2) ?
    C10C C11C C12C C27C . . . . -70.0(2) ?
    C10C C11C C12C C13C . . . . 167.21(18) ?
    C3C C4C C13C C14C . . . . -49.7(2) ?
    C5C C4C C13C C14C . . . . -171.70(18) ?
    C3C C4C C13C C12C . . . . -177.77(17) ?
    C5C C4C C13C C12C . . . . 60.2(2) ?
    C7C C12C C13C C4C . . . . -49.1(2) ?
    C27C C12C C13C C4C . . . . 71.8(2) ?
    C11C C12C C13C C4C . . . . -167.18(18) ?
    C7C C12C C13C C14C . . . . -176.14(18) ?
    C27C C12C C13C C14C . . . . -55.2(2) ?
    C11C C12C C13C C14C . . . . 65.8(2) ?
    C4C C13C C14C C15C . . . . 51.1(2) ?
    C12C C13C C14C C15C . . . . 178.63(18) ?
    C13C C14C C15C C16C . . . . -55.6(2) ?
    C4C C3C C16C C15C . . . . -59.5(2) ?
    C2C C3C C16C C15C . . . . 169.23(17) ?
    C4C C3C C16C C26C . . . . 62.1(2) ?
    C2C C3C C16C C26C . . . . -69.1(2) ?
    C4C C3C C16C C17C . . . . 178.82(17) ?
    C2C C3C C16C C17C . . . . 47.6(2) ?
    C14C C15C C16C C3C . . . . 56.3(2) ?
    C14C C15C C16C C26C . . . . -66.8(2) ?
    C14C C15C C16C C17C . . . . 166.51(18) ?
    C3C C16C C17C C18C . . . . -164.51(19) ?
    C15C C16C C17C C18C . . . . 81.5(3) ?
    C26C C16C C17C C18C . . . . -45.6(3) ?
    C3C C16C C17C C1C . . . . -39.6(2) ?
    C15C C16C C17C C1C . . . . -153.53(19) ?
    C26C C16C C17C C1C . . . . 79.3(2) ?
    C2C C1C C17C C18C . . . . 149.04(19) ?
    C2C C1C C17C C16C . . . . 18.5(2) ?
    C16C C17C C18C C25C . . . . -54.5(3) ?
    C1C C17C C18C C25C . . . . -175.36(18) ?
    C16C C17C C18C C19C . . . . -176.86(19) ?
    C1C C17C C18C C19C . . . . 62.2(2) ?
    C25C C18C C19C C20C . . . . 76.0(3) ?
    C17C C18C C19C C20C . . . . -159.2(2) ?
    C18C C19C C20C C21C . . . . 175.5(2) ?
    C19C C20C C21C C22C . . . . -168.0(3) ?
    C20C C21C C22C C23C . . . . -62.7(4) ?
    C20C C21C C22C C24C . . . . 174.6(3) ?
    C17D C1D C2D C3D . . . . 9.1(2) ?
    C1D C2D C3D C4D . . . . -164.13(19) ?
    C1D C2D C3D C16D . . . . -34.0(2) ?
    C2D C3D C4D C5D . . . . -52.7(3) ?
    C16D C3D C4D C5D . . . . -177.83(18) ?
    C2D C3D C4D C13D . . . . -174.50(19) ?
    C16D C3D C4D C13D . . . . 60.3(2) ?
    C3D C4D C5D C6D . . . . -161.27(18) ?
    C13D C4D C5D C6D . . . . -40.1(2) ?
    C4D C5D C6D C7D . . . . 12.8(3) ?
    C5D C6D C7D C8D . . . . -178.8(2) ?
    C5D C6D C7D C12D . . . . -0.1(4) ?
    C6D C7D C8D C9D . . . . -128.9(2) ?
    C12D C7D C8D C9D . . . . 52.3(3) ?
    C7D C8D C9D C10D . . . . -57.1(3) ?
    C7D C8D C9D Cl1D . . . . -179.25(16) ?
    C8D C9D C10D C11D . . . . 60.3(3) ?
    Cl1D C9D C10D C11D . . . . -177.68(15) ?
    C9D C10D C11D C12D . . . . -58.8(3) ?
    C6D C7D C12D C27D . . . . -107.2(2) ?
    C8D C7D C12D C27D . . . . 71.6(2) ?
    C6D C7D C12D C11D . . . . 134.0(2) ?
    C8D C7D C12D C11D . . . . -47.2(2) ?
    C6D C7D C12D C13D . . . . 15.7(3) ?
    C8D C7D C12D C13D . . . . -165.55(18) ?
    C10D C11D C12D C27D . . . . -68.0(2) ?
    C10D C11D C12D C7D . . . . 50.2(2) ?
    C10D C11D C12D C13D . . . . 169.55(18) ?
    C3D C4D C13D C14D . . . . -51.8(2) ?
    C5D C4D C13D C14D . . . . -173.91(18) ?
    C3D C4D C13D C12D . . . . 179.66(17) ?
    C5D C4D C13D C12D . . . . 57.6(2) ?
    C27D C12D C13D C14D . . . . -49.9(2) ?
    C7D C12D C13D C14D . . . . -171.02(18) ?
    C11D C12D C13D C14D . . . . 71.3(2) ?
    C27D C12D C13D C4D . . . . 76.9(2) ?
    C7D C12D C13D C4D . . . . -44.2(2) ?
    C11D C12D C13D C4D . . . . -161.95(18) ?
    C4D C13D C14D C15D . . . . 51.1(2) ?
    C12D C13D C14D C15D . . . . 179.57(18) ?
    C13D C14D C15D C16D . . . . -54.3(3) ?
    C14D C15D C16D C26D . . . . -67.3(2) ?
    C14D C15D C16D C3D . . . . 54.8(2) ?
    C14D C15D C16D C17D . . . . 165.36(18) ?
    C4D C3D C16D C26D . . . . 60.9(2) ?
    C2D C3D C16D C26D . . . . -71.6(2) ?
    C4D C3D C16D C15D . . . . -60.6(2) ?
    C2D C3D C16D C15D . . . . 166.91(18) ?
    C4D C3D C16D C17D . . . . 178.03(18) ?
    C2D C3D C16D C17D . . . . 45.5(2) ?
    C26D C16D C17D C18D . . . . -44.7(3) ?
    C15D C16D C17D C18D . . . . 83.1(2) ?
    C3D C16D C17D C18D . . . . -163.34(19) ?
    C26D C16D C17D C1D . . . . 80.1(2) ?
    C15D C16D C17D C1D . . . . -152.13(19) ?
    C3D C16D C17D C1D . . . . -38.6(2) ?
    C2D C1D C17D C16D . . . . 18.8(2) ?
    C2D C1D C17D C18D . . . . 149.12(19) ?
    C16D C17D C18D C25D . . . . -54.4(3) ?
    C1D C17D C18D C25D . . . . -175.40(19) ?
    C16D C17D C18D C19D . . . . -177.99(19) ?
    C1D C17D C18D C19D . . . . 61.0(2) ?
    C25D C18D C19D C20D . . . . 70.6(3) ?
    C17D C18D C19D C20D . . . . -164.6(2) ?
    C18D C19D C20D C21D . . . . 175.2(2) ?
    C19D C20D C21D C22D . . . . -174.2(2) ?
    C20D C21D C22D C23D . . . . -67.7(3) ?
    C20D C21D C22D C24D . . . . 169.0(2) ?
