# Supplementary material for: A second monoclinic polymorph of 3β-chloro­cholest-5-ene
Source: Acta Crystallogr Sect E Struct Rep Online. 2010 May 8;66(Pt 6):o1249–50. doi: 10.1107/S1600536810015722 (PMC2979588; doi:10.1107/S1600536810015722)
Supplement: Supplementary file 2 [file e-66-o1249-Isup2.hkl]

# 
# h,k,l, Fc-squared, Fo-squared, sigma(Fo-squared) and status flag 
# 
data_I
_shelx_title ' cldtam in P2(1) (100K)' 
_shelx_refln_list_code          4 
_shelx_F_calc_maximum      579.32 
_exptl_crystal_F_000      1792.00 
_reflns_d_resolution_high  0.7099 
 
loop_ 
 _symmetry_equiv_pos_as_xyz 
 'x, y, z' 
 '-x, y+1/2, -z' 
 
_cell_length_a    21.2080 
_cell_length_b     7.5302 
_cell_length_c    30.7780 
_cell_angle_alpha  90.000 
_cell_angle_beta   91.453 
_cell_angle_gamma  90.000 
 
_shelx_F_squared_multiplier     1.000 
 
loop_ 
 _refln_index_h 
 _refln_index_k 
 _refln_index_l 
 _refln_F_squared_calc 
 _refln_F_squared_meas 
 _refln_F_squared_sigma 
 _refln_observed_status 
   0 -10   0       71.61      197.54     68.43 o 
   1 -10   0      284.96      356.97     66.40 o 
   2 -10   0        2.95       -5.18     36.20 o 
   3 -10   0      236.74      229.75     52.07 o 
   4 -10   0       43.86       45.58     38.73 o 
   5 -10   0       22.89       14.12     37.21 o 
   6 -10   0        7.08       20.27     52.97 o 
   7 -10   0       74.83       27.31     60.70 o 
   8 -10   0      139.82       59.87     63.86 o 
   9 -10   0      129.19       35.85     60.25 o 
   1  -9   0       62.19       17.11     33.02 o 
   2  -9   0       22.34       17.31     69.33 o 
   3  -9   0      108.64      123.77     37.04 o 
   4  -9   0      140.74      124.51     39.51 o 
   5  -9   0       51.69       33.57     33.43 o 
   6  -9   0      130.83      178.60     41.50 o 
   7  -9   0      818.10      884.91     92.68 o 
   8  -9   0      487.07      534.05     93.02 o 
   9  -9   0      209.77      125.94     67.77 o 
  10  -9   0      120.40      127.82     65.44 o 
  11  -9   0      200.94      292.02     80.35 o 
  12  -9   0       54.10      -12.46     52.85 o 
  13  -9   0       27.99       91.65     59.44 o 
  14  -9   0      115.11       92.89     63.69 o 
  15  -9   0       73.87      137.68     69.07 o 
   0  -8   0      479.23      469.08     72.39 o 
   1  -8   0       31.68      -10.52     40.96 o 
   2  -8   0        1.66       11.49     26.20 o 
   3  -8   0        2.84       10.15     45.59 o 
   4  -8   0      354.33      366.37     45.92 o 
   5  -8   0       24.52       40.24     26.98 o 
   6  -8   0       26.60       30.67     26.40 o 
   7  -8   0      223.25      271.32     42.80 o 
   8  -8   0       49.82       42.28     29.72 o 
   9  -8   0        0.21        0.39     37.58 o 
  10  -8   0       88.83       64.59     52.07 o 
  11  -8   0       10.73       21.41     47.32 o 
  12  -8   0       50.38       53.36     50.55 o 
  13  -8   0      110.33       45.69     50.80 o 
  14  -8   0       44.12      -35.69     44.24 o 
  15  -8   0      107.88      209.27     68.61 o 
  16  -8   0       51.41       39.00     58.81 o 
  17  -8   0        3.42      -46.10     46.10 o 
  18  -8   0      176.25      268.64     83.77 o 
  19  -8   0       67.81      190.54     76.59 o 
   1  -7   0      277.06      329.93     40.74 o 
   2  -7   0      457.97      481.59     45.91 o 
   3  -7   0      264.87      237.43     36.65 o 
   4  -7   0      497.42      507.70     48.29 o 
   5  -7   0      321.72      308.03     38.51 o 
   6  -7   0      171.57      145.91     31.00 o 
   7  -7   0      247.65      253.95     37.46 o 
   8  -7   0      261.98      238.31     36.75 o 
   9  -7   0       12.39       56.73     25.24 o 
  10  -7   0       18.17       44.69     25.67 o 
  11  -7   0        2.57       18.98     39.38 o 
  12  -7   0      224.11      224.32     45.62 o 
  13  -7   0      125.54       81.31     68.03 o 
  14  -7   0       38.57      114.32    115.23 o 
  15  -7   0       98.83      120.47     40.49 o 
  16  -7   0       93.15      162.08     44.33 o 
  17  -7   0       36.72      110.70     41.34 o 
  18  -7   0       35.12       59.94    101.00 o 
  19  -7   0      149.93      300.37     55.55 o 
  20  -7   0      115.12      103.31     65.41 o 
  21  -7   0        7.75      162.08    145.65 o 
  22  -7   0      106.49      146.74     73.01 o 
   0  -6   0     2369.74     2525.61    121.70 o 
   1  -6   0     2898.02     2886.65     77.01 o 
   2  -6   0      229.56      246.77     29.12 o 
   3  -6   0      546.53      546.73     47.09 o 
   4  -6   0      789.67      749.54     63.18 o 
   5  -6   0       72.02       64.33     21.19 o 
   6  -6   0       77.55       55.36     21.15 o 
   7  -6   0       21.21       29.80     18.52 o 
   8  -6   0       68.12       75.32     20.26 o 
   9  -6   0      194.05      192.16     25.98 o 
  10  -6   0      241.00      238.77     28.46 o 
  11  -6   0        2.41       13.90     17.46 o 
  12  -6   0       18.87       50.83     19.50 o 
  13  -6   0      455.22      456.20     55.36 o 
  14  -6   0      293.05      323.27     46.13 o 
  15  -6   0      218.33      236.57     72.14 o 
  16  -6   0       31.95       51.20     81.54 o 
  17  -6   0       16.97       86.47     41.59 o 
  18  -6   0        0.86       24.19     34.35 o 
  19  -6   0      531.27      525.91     62.61 o 
  20  -6   0      190.11      197.84     44.58 o 
  21  -6   0       28.94       60.89     37.06 o 
  22  -6   0       59.52       97.18     72.12 o 
  23  -6   0       51.63      183.95    116.78 o 
  24  -6   0        5.09       29.60     58.33 o 
   1  -5   0      716.33      774.36     35.14 o 
   2  -5   0     1590.10     1635.89     48.74 o 
   3  -5   0     3702.15     3734.61     75.77 o 
   4  -5   0     1089.90     1284.65     40.16 o 
   5  -5   0      682.60      740.78     31.63 o 
   6  -5   0        6.98      -11.55     11.55 o 
   7  -5   0       20.52       10.32     15.30 o 
   8  -5   0       57.71       71.82     17.39 o 
   9  -5   0      178.19      166.55     23.04 o 
  10  -5   0       38.73        1.12     12.86 o 
  11  -5   0      103.72       91.52     17.79 o 
  12  -5   0      183.29      203.94     21.81 o 
  13  -5   0      322.64      318.75     26.47 o 
  14  -5   0      399.13      440.99     30.85 o 
  15  -5   0     1942.46     1821.87     76.10 o 
  16  -5   0      351.09      385.40     50.56 o 
  17  -5   0        8.87       12.76     25.42 o 
  18  -5   0      157.16      134.40     36.50 o 
  19  -5   0       39.93       50.42     32.63 o 
  20  -5   0       74.98       64.17     33.82 o 
  21  -5   0      242.45      236.07     45.79 o 
  22  -5   0       50.79      123.78     57.90 o 
  23  -5   0       22.47       95.96     46.34 o 
  24  -5   0       52.77      142.06     42.01 o 
  25  -5   0        3.85      -46.04     46.04 o 
  26  -5   0      142.99      312.42     81.66 o 
   0  -4   0     3786.16     3709.61     99.69 o 
   1  -4   0      251.12      247.51     18.33 o 
   2  -4   0       98.34       96.57     13.16 o 
   3  -4   0      150.43      134.62     25.39 o 
   4  -4   0      306.24      274.28     30.39 o 
   5  -4   0      712.39      768.90     28.39 o 
   6  -4   0      691.25      714.21     31.61 o 
   7  -4   0     1339.74     1242.34     39.76 o 
   8  -4   0      825.97     1002.17     53.75 o 
   9  -4   0      465.79      477.38     25.07 o 
  10  -4   0      705.03      712.62     30.22 o 
  11  -4   0      444.59      465.23     41.86 o 
  12  -4   0      319.19      397.93     51.67 o 
  13  -4   0       53.67       57.88     16.26 o 
  14  -4   0      425.47      443.23     29.31 o 
  15  -4   0      203.38      230.26     23.12 o 
  16  -4   0      261.99      271.50     35.67 o 
  17  -4   0      160.94      238.74     33.96 o 
  18  -4   0      706.99      820.03     56.40 o 
  19  -4   0      275.57      215.48     36.03 o 
  20  -4   0      120.39      131.80     37.49 o 
  21  -4   0       53.59       50.12     29.42 o 
  22  -4   0      408.66      389.41     48.04 o 
  23  -4   0      380.42      401.03     49.37 o 
  24  -4   0      112.15      113.29     37.41 o 
  25  -4   0       44.95      114.50     61.92 o 
  27  -4   0       28.92      156.40     62.48 o 
   1  -3   0      140.71      186.42     15.79 o 
   2  -3   0     1758.19     1907.62     40.33 o 
   3  -3   0     1696.79     1881.81     40.54 o 
   4  -3   0    19079.68    21376.61    510.53 o 
   5  -3   0      784.68      832.44     34.31 o 
   6  -3   0      499.29      626.03     23.50 o 
   7  -3   0     9025.79     9456.74    152.05 o 
   8  -3   0     2166.74     2593.30     65.43 o 
   9  -3   0      486.37      569.68     24.70 o 
  10  -3   0     1488.94     1476.63     46.25 o 
  11  -3   0      369.99      365.29     19.22 o 
  12  -3   0      155.79      151.95     14.50 o 
  13  -3   0      103.99      128.68     14.49 o 
  14  -3   0      316.05      329.81     20.59 o 
  15  -3   0     1135.17     1108.04     33.81 o 
  16  -3   0      253.80      244.82     20.21 o 
  17  -3   0       16.72      -11.31     12.32 o 
  18  -3   0       47.85       80.93     20.08 o 
  19  -3   0      435.32      465.57     35.15 o 
  20  -3   0      493.39      583.80     52.44 o 
  21  -3   0       52.04       27.28     40.76 o 
  22  -3   0      373.89      412.72     48.88 o 
  23  -3   0      124.61      138.32     47.78 o 
  24  -3   0      332.13      307.54     65.66 o 
  25  -3   0        1.52       16.52     41.81 o 
  26  -3   0      252.58      306.74     64.59 o 
  27  -3   0       20.87       78.91    117.34 o 
  28  -3   0       66.08      148.65     76.32 o 
   0  -2   0    14056.32    15639.68    316.30 o 
   1  -2   0      638.36      686.31     37.96 o 
   2  -2   0      212.85      246.24     12.55 o 
   3  -2   0      196.69      159.87     12.43 o 
   4  -2   0     9114.54     9465.99    170.12 o 
   5  -2   0     1033.73     1058.28     33.60 o 
   6  -2   0     1842.03     1526.96    365.54 o 
   7  -2   0     7504.59     7560.64    138.03 o 
   8  -2   0     6405.93     7065.33    117.91 o 
   9  -2   0     1252.56     1199.18     47.90 o 
  10  -2   0     1113.15     1059.01     44.92 o 
  11  -2   0     1923.63     1881.36     41.96 o 
  12  -2   0      149.46      186.80     15.58 o 
  13  -2   0      667.29      601.82     30.73 o 
  14  -2   0      880.76      789.39     28.43 o 
  15  -2   0       42.15       29.38     12.16 o 
  16  -2   0      233.44      271.32     20.99 o 
  17  -2   0      226.37      230.58     21.18 o 
  18  -2   0      151.59      110.62     17.56 o 
  19  -2   0      227.40      190.34     28.94 o 
  20  -2   0      338.45      322.90     44.58 o 
  21  -2   0      171.02      120.25     36.39 o 
  22  -2   0      610.76      590.48    114.99 o 
  23  -2   0       62.62       95.10     43.65 o 
  24  -2   0      272.67      272.37     59.62 o 
  25  -2   0       66.75       34.64     44.80 o 
  26  -2   0      132.55      179.38     55.22 o 
  27  -2   0        1.76       65.92     48.03 o 
  28  -2   0       42.79       74.84     48.28 o 
  29  -2   0       67.69      116.80     52.19 o 
   1  -1   0      678.44      579.85     18.79 o 
   2  -1   0       54.19       48.37      6.50 o 
   3  -1   0      699.86      631.04     18.07 o 
   4  -1   0    13481.60    13946.39    191.15 o 
   5  -1   0     1103.26     1180.54     24.68 o 
   6  -1   0      264.99      336.43     13.93 o 
   7  -1   0      529.25      497.58     17.15 o 
   8  -1   0     5062.50     4942.92    196.58 o 
   9  -1   0      560.16      526.48     22.21 o 
  10  -1   0      151.12      181.53     15.67 o 
  11  -1   0     2328.07     2153.74     51.53 o 
  12  -1   0      783.41      772.14     26.22 o 
  13  -1   0      409.80      429.86     22.04 o 
  14  -1   0        5.87       -4.19      9.63 o 
  15  -1   0     2143.68     1955.02     55.16 o 
  16  -1   0      212.95      203.83     22.12 o 
  17  -1   0       15.38       -0.97     19.96 o 
  18  -1   0      488.85      501.48     34.28 o 
  19  -1   0      146.60      142.86     32.83 o 
  20  -1   0       85.11       84.80     38.02 o 
  21  -1   0       41.23       34.90     29.70 o 
  22  -1   0      223.28      259.84     44.50 o 
  23  -1   0       62.91       10.14     48.38 o 
  24  -1   0        6.54      -17.98     55.82 o 
  25  -1   0       15.09      -33.21     55.17 o 
  26  -1   0      388.27      486.29    120.09 o 
  27  -1   0      122.82      144.13     52.98 o 
  28  -1   0        1.87       63.44     70.38 o 
  29  -1   0        0.95       45.43     75.95 o 
   1   0   0       50.96        4.06      2.06 o 
   2   0   0       59.43       56.61      4.12 o 
   3   0   0      186.01      138.28      7.34 o 
   4   0   0     1974.83     1662.86     33.19 o 
   5   0   0     4188.63     3898.66     71.83 o 
   6   0   0      431.09      467.81     18.98 o 
   7   0   0      655.03      555.52     43.07 o 
   8   0   0      241.91      322.59     19.26 o 
   9   0   0      309.53      295.04     44.77 o 
  10   0   0       22.42        5.87      9.44 o 
  11   0   0     2938.90     2680.92     74.13 o 
  12   0   0      136.64      145.92     17.49 o 
  13   0   0     3764.28     3557.91     81.62 o 
  14   0   0     1268.08     1169.17     42.69 o 
  15   0   0       43.11       23.65     14.57 o 
  16   0   0       13.01       16.70     14.97 o 
  17   0   0      936.76      854.98     42.63 o 
  18   0   0     5204.58     4937.50    165.16 o 
  19   0   0     1370.40     1379.03     54.09 o 
  20   0   0       10.04       36.12     20.14 o 
  21   0   0      200.19      141.73     28.51 o 
  22   0   0      399.59      441.92     65.45 o 
  23   0   0        7.20       41.72     34.26 o 
  24   0   0        0.31       14.73     35.79 o 
  25   0   0        0.01       -4.89     35.52 o 
  26   0   0      313.31      392.04    107.11 o 
  27   0   0      381.40      499.23    123.81 o 
  28   0   0       53.58      123.60     88.41 o 
  29   0   0        3.95      -41.32     71.31 o 
   1   1   0      674.51      650.95     12.25 o 
   2   1   0       59.05       57.44      5.15 o 
   3   1   0      717.80      668.37     15.17 o 
   4   1   0    13457.22    13717.77    187.12 o 
   5   1   0     1088.11     1160.77     41.65 o 
   6   1   0      266.56      349.79     26.15 o 
   7   1   0      509.33      476.27     71.06 o 
   8   1   0     4889.42     4993.12    122.23 o 
   9   1   0      567.99      543.16     30.18 o 
  10   1   0      140.76      146.35     16.82 o 
  11   1   0     2282.56     2148.41     64.38 o 
  12   1   0      784.73      770.25    107.93 o 
  13   1   0      386.85      392.36     39.27 o 
  14   1   0       10.97        5.85     10.18 o 
  15   1   0     2121.70     1829.42     75.15 o 
  16   1   0      205.69      198.59     27.58 o 
  17   1   0       16.26        7.22     16.49 o 
  18   1   0      492.51      468.54     36.88 o 
  19   1   0      149.37      159.64     25.88 o 
  20   1   0       89.84       60.76     22.35 o 
  21   1   0       38.44        6.17     20.26 o 
  22   1   0      223.27      256.74     37.94 o 
  23   1   0       62.02       52.42     26.16 o 
  24   1   0        6.31        7.21     32.75 o 
  25   1   0       15.33       54.38     40.63 o 
  26   1   0      363.95      340.50     84.89 o 
  27   1   0      121.82      112.59     79.77 o 
  28   1   0        2.17       35.30     69.81 o 
  29   1   0        0.67      -44.83     64.12 o 
   0   2   0    13620.92    15153.86    283.54 o 
   1   2   0      617.09      721.10     16.79 o 
   2   2   0      205.78      236.81     13.84 o 
   3   2   0      196.31      162.81      9.44 o 
   4   2   0     8977.28     9402.96    218.70 o 
   5   2   0     1010.78     1085.19     31.67 o 
   6   2   0     1832.31     2028.27     47.48 o 
   7   2   0     7531.76     7123.65    262.69 o 
   8   2   0     6474.77     7090.18    115.70 o 
   9   2   0     1248.93     1230.98     38.45 o 
  10   2   0     1108.93     1059.24     32.09 o 
  11   2   0     1974.72     1866.45     46.98 o 
  12   2   0      165.17      180.53     21.46 o 
  13   2   0      646.40      542.26     43.92 o 
  14   2   0      876.80      779.97     41.56 o 
  15   2   0       41.17       24.94     16.30 o 
  16   2   0      227.81      228.67     27.71 o 
  17   2   0      225.84      219.49     51.22 o 
  18   2   0      131.42      116.65     28.85 o 
  19   2   0      222.29      220.25     30.30 o 
  20   2   0      339.37      385.32     38.57 o 
  21   2   0      166.41      145.81     41.76 o 
  22   2   0      583.35      526.05     45.51 o 
  23   2   0       59.88       46.48     26.82 o 
  24   2   0      271.14      296.50     40.44 o 
  25   2   0       67.12       88.36     57.05 o 
  26   2   0      130.08      130.63     47.27 o 
  27   2   0        1.94       39.96     42.22 o 
  28   2   0       40.82       47.20     48.09 o 
  29   2   0       64.98      134.33     89.38 o 
   1   3   0      148.34      170.49     11.25 o 
   2   3   0     1793.99     1879.39     35.75 o 
   3   3   0     1748.89     1950.80     42.24 o 
   4   3   0    19333.76    21803.78    359.09 o 
   5   3   0      790.89      839.79     23.34 o 
   6   3   0      500.87      605.97     22.38 o 
   7   3   0     9173.20     9664.96    143.08 o 
   8   3   0     2229.34     2608.38     70.03 o 
   9   3   0      478.71      535.33     16.51 o 
  10   3   0     1492.22     1494.02     24.17 o 
  11   3   0      352.89      346.60     17.94 o 
  12   3   0      156.79      166.41     15.47 o 
  13   3   0      103.87      110.19     14.36 o 
  14   3   0      329.36      351.08     21.58 o 
  15   3   0     1127.04     1049.30     38.11 o 
  16   3   0      253.23      217.90     21.79 o 
  17   3   0       16.61        0.21     14.08 o 
  18   3   0       49.74       49.67     17.12 o 
  19   3   0      425.51      447.02     31.95 o 
  20   3   0      492.40      528.50     45.73 o 
  21   3   0       52.98       86.51     29.42 o 
  22   3   0      378.06      406.10     43.07 o 
  23   3   0      125.93       99.72     30.38 o 
  24   3   0      337.21      308.47     48.70 o 
  25   3   0        1.83       12.03     29.27 o 
  26   3   0      267.41      180.41     52.47 o 
  27   3   0       22.53       11.36     42.24 o 
  28   3   0       68.39       75.84     70.03 o 
   0   4   0     3725.00     3566.82    102.74 o 
   1   4   0      255.38      228.07     16.08 o 
   2   4   0       95.98       94.37     11.24 o 
   3   4   0      148.84      122.11     14.60 o 
   4   4   0      321.24      313.08     16.87 o 
   5   4   0      722.74      800.15     32.74 o 
   6   4   0      685.08      728.40     24.26 o 
   7   4   0     1290.21     1242.65     31.87 o 
   8   4   0      841.43     1006.80     32.03 o 
   9   4   0      466.84      506.43     24.79 o 
  10   4   0      697.06      677.16     23.74 o 
  11   4   0      437.14      452.70     27.54 o 
  12   4   0      328.87      416.62     20.83 o 
  13   4   0       56.57       71.43     13.05 o 
  14   4   0      427.37      462.68     25.95 o 
  15   4   0      204.31      225.37     18.62 o 
  16   4   0      257.97      270.49     20.37 o 
  17   4   0      159.39      187.19     22.88 o 
  18   4   0      717.64      732.81     51.94 o 
  19   4   0      289.47      212.51     33.90 o 
  20   4   0      121.84      101.92     28.82 o 
  21   4   0       52.32       36.31     26.27 o 
  22   4   0      403.94      390.81     44.08 o 
  23   4   0      379.88      418.42     48.07 o 
  24   4   0      116.01      114.98     34.87 o 
  25   4   0       44.63       16.41     30.99 o 
  26   4   0       92.69       66.08     51.57 o 
  27   4   0       29.54       67.60     63.07 o 
   1   5   0      729.88      790.77     26.66 o 
   2   5   0     1594.65     1585.53     39.11 o 
   3   5   0     3708.28     3702.50     67.23 o 
   4   5   0     1065.47     1192.21     33.77 o 
   5   5   0      683.88      690.29     26.30 o 
   6   5   0        6.58       -2.64     10.19 o 
   7   5   0       20.19       12.85     11.14 o 
   8   5   0       56.83       71.02     13.44 o 
   9   5   0      172.18      159.43     16.71 o 
  10   5   0       39.46       34.46     13.26 o 
  11   5   0      109.69      105.84     13.13 o 
  12   5   0      186.60      214.22     20.90 o 
  13   5   0      320.60      358.43     21.84 o 
  14   5   0      400.81      378.09     20.98 o 
  15   5   0     1927.60     1700.09     72.57 o 
  16   5   0      346.53      315.52     44.37 o 
  17   5   0        8.05       25.03     28.64 o 
  18   5   0      155.21      192.01     78.52 o 
  19   5   0       33.69       -4.23     28.40 o 
  20   5   0       75.97      104.32     36.04 o 
  21   5   0      240.03      175.01     41.68 o 
  22   5   0       56.02       31.98     35.47 o 
  23   5   0       21.88       98.55     47.43 o 
  24   5   0       51.61       45.50     37.48 o 
  25   5   0        4.16       10.23     36.80 o 
  26   5   0      139.21      101.42     43.20 o 
   0   6   0     2385.37     2752.91     82.76 o 
   1   6   0     2861.70     2757.03     59.86 o 
   2   6   0      225.60      207.86     20.20 o 
   3   6   0      549.92      546.45     28.20 o 
   4   6   0      796.02      698.31     30.47 o 
   5   6   0       63.80       62.24     14.78 o 
   6   6   0       84.55      111.35     16.69 o 
   7   6   0       28.28       18.77     13.71 o 
   8   6   0       69.01       66.84     15.59 o 
   9   6   0      194.98      189.18     33.22 o 
  10   6   0      235.93      210.31     25.87 o 
  11   6   0        3.23      -11.20     16.97 o 
  12   6   0       18.58        6.49     18.10 o 
  13   6   0      455.69      432.78     26.85 o 
  14   6   0      298.45      292.54     26.35 o 
  15   6   0      214.63      201.98     21.62 o 
  16   6   0       30.86       27.13     41.11 o 
  17   6   0       17.61      -12.53     36.96 o 
  18   6   0        1.04       -3.92     31.25 o 
  19   6   0      514.51      571.65     71.33 o 
  20   6   0      188.38      195.06     44.12 o 
  21   6   0       29.10       -7.09     33.99 o 
  22   6   0       61.17       50.00     38.17 o 
  23   6   0       50.40       82.83     67.40 o 
  24   6   0        4.70      -34.46     34.46 o 
   1   7   0      287.35      293.63     25.10 o 
   2   7   0      464.47      534.29     34.30 o 
   3   7   0      272.51      286.14     24.67 o 
   4   7   0      519.67      437.32     29.19 o 
   5   7   0      322.58      293.56     30.30 o 
   6   7   0      171.13      195.79     27.03 o 
   7   7   0      249.56      250.29     29.68 o 
   8   7   0      262.87      284.06     31.45 o 
   9   7   0       14.69       23.90     20.69 o 
  10   7   0       17.60        2.37     19.88 o 
  11   7   0        2.25      -12.43     19.27 o 
  12   7   0      222.97      225.15     28.20 o 
  13   7   0      122.31      101.19     27.09 o 
  14   7   0       36.87       49.90     19.86 o 
  15   7   0       94.91       67.13     21.12 o 
  16   7   0       93.01       85.79     39.13 o 
  17   7   0       35.00        4.66     35.23 o 
  18   7   0       35.84       23.96     38.94 o 
  19   7   0      146.74      181.40     47.24 o 
  20   7   0      116.63       76.09     43.70 o 
  21   7   0        6.41      -36.84     36.84 o 
  22   7   0      108.47      122.09     63.58 o 
   0   8   0      473.79      598.21     51.86 o 
   1   8   0       34.31       13.05     20.64 o 
   2   8   0        1.93      -14.64     19.88 o 
   3   8   0        2.64       -5.34     20.68 o 
   4   8   0      354.02      342.04     35.81 o 
   5   8   0       23.38       27.17     23.39 o 
   6   8   0       27.88       25.12     23.59 o 
   7   8   0      219.75      269.03     44.24 o 
   8   8   0       48.06       37.69     26.38 o 
   9   8   0        0.22       13.42     23.39 o 
  10   8   0       88.43       31.76     33.56 o 
  11   8   0       12.07       -8.59     29.88 o 
  12   8   0       47.45       40.77     23.61 o 
  13   8   0      107.18       83.07     26.40 o 
  14   8   0       45.47       37.22     25.57 o 
  15   8   0      110.26      118.61     26.28 o 
  16   8   0       51.43       54.96     22.81 o 
  17   8   0        4.51      -36.16     36.16 o 
  18   8   0      170.25      112.60     69.75 o 
  19   8   0       67.85      182.36     51.07 o 
   1   9   0       60.23      120.68     52.04 o 
   2   9   0       24.02       25.27     32.43 o 
   3   9   0      109.39      114.27     39.55 o 
   4   9   0      133.28      136.37     32.97 o 
   5   9   0       52.62        5.52     29.36 o 
   6   9   0      130.03       75.61     30.72 o 
   7   9   0      817.34      670.67     66.61 o 
   8   9   0      479.48      469.80    108.71 o 
   9   9   0      214.88      223.75     48.32 o 
  10   9   0      119.85      177.23     45.61 o 
  11   9   0      204.30      200.02     58.47 o 
  12   9   0       55.16      108.06     29.36 o 
  13   9   0       27.58       56.23     31.21 o 
  14   9   0      113.14       65.85     28.20 o 
  15   9   0       70.98       75.89     29.11 o 
   0  10   0       66.93       80.98     58.42 o 
   1  10   0      287.24      374.82     68.42 o 
   2  10   0        2.87      -10.96     36.84 o 
   3  10   0      237.85      205.59     56.32 o 
   4  10   0       45.05       50.38     41.20 o 
   5  10   0       24.41       56.47     60.85 o 
   6  10   0        8.07       -1.58     57.74 o 
   7  10   0       75.60      139.09     65.42 o 
   8  10   0      141.13      122.56     70.34 o 
   9  10   0      128.76        0.89     60.25 o 
  -9 -10   1      410.96      228.19     82.76 o 
  -8 -10   1       45.72       40.72     62.37 o 
  -7 -10   1      219.17      416.84     91.09 o 
  -6 -10   1       98.53       69.90     62.91 o 
  -5 -10   1      265.73      221.11     48.80 o 
  -4 -10   1      131.56       91.19     42.42 o 
  -3 -10   1        8.72       47.19     45.68 o 
  -2 -10   1      112.23      111.96     43.58 o 
  -1 -10   1      112.04      115.29     43.64 o 
   0 -10   1       31.28       74.80     43.34 o 
   1 -10   1       21.56       -3.26     35.77 o 
   2 -10   1      343.88      332.76     54.41 o 
   3 -10   1       34.67       54.74     38.83 o 
   4 -10   1      271.78      269.78     52.96 o 
   5 -10   1      397.92      331.36     79.69 o 
   6 -10   1      110.69       76.74     65.06 o 
   7 -10   1       74.11        9.67     59.21 o 
   8 -10   1       18.18      106.69     68.53 o 
   9 -10   1       93.99       37.18     60.51 o 
 -15  -9   1       22.61       28.55     61.78 o 
 -14  -9   1       70.74       29.87     56.46 o 
 -13  -9   1       34.37       77.55     59.25 o 
 -12  -9   1       36.23      -37.76     51.41 o 
 -11  -9   1      191.12      295.86     79.64 o 
 -10  -9   1      371.38      388.38     86.93 o 
  -9  -9   1      713.66      569.24     98.26 o 
  -8  -9   1       62.59       73.26     59.31 o 
  -7  -9   1       78.12       46.62     33.82 o 
  -6  -9   1       55.61      -19.25     43.80 o 
  -5  -9   1      565.96      621.16     61.37 o 
  -4  -9   1        2.25       41.98     33.68 o 
  -3  -9   1      148.23      169.93     41.45 o 
  -2  -9   1      433.61      434.64     87.69 o 
  -1  -9   1       41.99       51.05     33.08 o 
   0  -9   1       61.63       80.92     36.35 o 
   1  -9   1      123.46       91.77     36.55 o 
   2  -9   1      504.92      544.86     59.41 o 
   3  -9   1        5.05        6.51     30.48 o 
   4  -9   1       20.30        5.62     30.83 o 
   5  -9   1      598.77      597.82     61.22 o 
   6  -9   1       14.89       -8.85     32.13 o 
   7  -9   1      174.79      193.31     68.03 o 
   8  -9   1       22.86       70.50     57.02 o 
   9  -9   1     1017.29     1117.86    127.82 o 
  10  -9   1       50.50        8.44     52.32 o 
  11  -9   1      115.03      127.19     63.52 o 
  12  -9   1       28.42       18.97     55.07 o 
  13  -9   1       64.67       71.26     63.39 o 
  14  -9   1      140.27      226.09     72.80 o 
  15  -9   1      188.08      106.78     69.99 o 
 -19  -8   1       20.61       25.91     56.44 o 
 -18  -8   1      131.05      114.05     67.85 o 
 -17  -8   1      108.99       40.55     55.55 o 
 -16  -8   1       65.65       92.66     61.35 o 
 -15  -8   1       17.02       -8.43     47.44 o 
 -14  -8   1       99.28      108.50     58.80 o 
 -13  -8   1      163.00      110.22     57.78 o 
 -12  -8   1       44.91       39.21     47.71 o 
 -11  -8   1      111.93       93.85     55.14 o 
 -10  -8   1       14.66      -33.11     42.84 o 
  -9  -8   1       46.43       89.83     31.04 o 
  -8  -8   1        1.89       11.07     26.36 o 
  -7  -8   1       80.14       90.99     67.28 o 
  -6  -8   1      284.62      285.56     42.03 o 
  -5  -8   1      112.38       87.53     44.12 o 
  -4  -8   1       63.12       19.79     27.69 o 
  -3  -8   1       93.14      106.50     32.40 o 
  -2  -8   1      107.69       46.52     47.95 o 
  -1  -8   1       58.01       73.99     29.32 o 
   0  -8   1       54.19       84.60     33.97 o 
   1  -8   1      242.07      215.26     38.65 o 
   2  -8   1       31.53       30.20     27.70 o 
   3  -8   1       33.54       17.81     40.87 o 
   4  -8   1       28.47        5.37     38.89 o 
   5  -8   1       46.02       56.62     44.45 o 
   6  -8   1      184.34      196.13     45.62 o 
   7  -8   1      225.42      217.81     63.12 o 
   8  -8   1       39.45       59.92     43.28 o 
   9  -8   1       51.35       70.97     51.99 o 
  10  -8   1       61.02       61.02     51.16 o 
  11  -8   1        1.42      -15.14     44.66 o 
  12  -8   1       82.14      141.34     59.03 o 
  13  -8   1      260.18      375.06     82.34 o 
  14  -8   1       70.43       83.95     61.46 o 
  15  -8   1       60.79      -17.86     50.24 o 
  16  -8   1       70.45        5.74     57.65 o 
  17  -8   1      228.27      190.42     74.36 o 
  18  -8   1       35.96       29.95     62.95 o 
  19  -8   1      146.08      178.76     78.94 o 
 -22  -7   1        0.36      -38.51     57.48 o 
 -21  -7   1        1.91      101.20     85.69 o 
 -20  -7   1      198.46      350.30     84.93 o 
 -19  -7   1      224.26      321.30     53.78 o 
 -18  -7   1       33.07      161.81     45.35 o 
 -17  -7   1       35.02      157.76    100.07 o 
 -16  -7   1       10.54      111.54     61.72 o 
 -15  -7   1      118.05      169.85     42.18 o 
 -14  -7   1       32.46       47.84     48.41 o 
 -13  -7   1      506.73      401.41     76.75 o 
 -12  -7   1       58.84       93.52     49.09 o 
 -11  -7   1        9.81       -3.34     26.36 o 
 -10  -7   1      171.43      148.89     30.97 o 
  -9  -7   1      542.12      618.81     62.82 o 
  -8  -7   1        2.99       28.23     23.88 o 
  -7  -7   1      568.68      569.64     50.38 o 
  -6  -7   1       90.68      102.80     42.17 o 
  -5  -7   1      108.65      149.68     38.74 o 
  -4  -7   1      398.21      385.13     42.96 o 
  -3  -7   1      158.50      175.15     33.13 o 
  -2  -7   1     1775.27     1944.96     78.75 o 
  -1  -7   1       44.44       20.45     23.80 o 
   0  -7   1      396.62      358.63     41.52 o 
   1  -7   1      894.94      909.69     61.35 o 
   2  -7   1      837.28      892.22     57.56 o 
   3  -7   1      525.84      576.20     50.03 o 
   4  -7   1      117.80      142.12     30.99 o 
   5  -7   1      591.21      637.91     52.11 o 
   6  -7   1      287.98      241.69     36.25 o 
   7  -7   1      225.95      279.48     69.73 o 
   8  -7   1       71.38      123.23     29.52 o 
   9  -7   1      775.90      847.40     92.41 o 
  10  -7   1       58.03       34.93     22.19 o 
  11  -7   1        9.99       23.26     32.50 o 
  12  -7   1       90.94      149.22     95.31 o 
  13  -7   1      209.50      227.02     45.90 o 
  14  -7   1       58.20       96.12     38.71 o 
  15  -7   1      101.24      204.94     47.00 o 
  16  -7   1      177.74      123.40    104.35 o 
  17  -7   1      295.59      339.92     55.90 o 
  18  -7   1       82.98      154.77     46.65 o 
  19  -7   1       21.20       93.11     60.99 o 
  20  -7   1      219.92      226.55     52.70 o 
  21  -7   1      317.26      349.45     97.45 o 
  22  -7   1      153.15      347.12    166.18 o 
 -24  -6   1      198.49      364.28    148.45 o 
 -23  -6   1       45.92      202.01     46.14 o 
 -22  -6   1        0.93       30.19     54.17 o 
 -21  -6   1      138.62      212.81     45.19 o 
 -20  -6   1       17.70       98.74     98.58 o 
 -19  -6   1       16.15        3.50     46.79 o 
 -18  -6   1        0.55       43.04     32.61 o 
 -17  -6   1       62.24       75.04     34.78 o 
 -16  -6   1      277.98      252.72     44.63 o 
 -15  -6   1      194.52      272.17     45.09 o 
 -14  -6   1       70.39       80.31     44.78 o 
 -13  -6   1       54.69       59.35     20.93 o 
 -12  -6   1      138.91      140.31     24.33 o 
 -11  -6   1      383.21      449.73     35.35 o 
 -10  -6   1       99.02       97.43     30.96 o 
  -9  -6   1      419.12      381.72     63.37 o 
  -8  -6   1      158.23      178.29     25.29 o 
  -7  -6   1        7.49       14.16     17.76 o 
  -6  -6   1      754.28      716.01     40.25 o 
  -5  -6   1       12.94       30.15     19.56 o 
  -4  -6   1      302.19      311.83     39.72 o 
  -3  -6   1      388.06      318.78     32.84 o 
  -2  -6   1     1616.20     1559.37     57.61 o 
  -1  -6   1     3381.73     3299.13     84.15 o 
   0  -6   1      925.65      952.52     59.79 o 
   1  -6   1      637.61      650.61     40.81 o 
   2  -6   1     5962.60     5723.11    123.98 o 
   3  -6   1      604.81      562.98     39.53 o 
   4  -6   1       48.11       28.92     19.27 o 
   5  -6   1      140.12      160.42     29.91 o 
   6  -6   1      428.74      424.79     35.45 o 
   7  -6   1      337.07      405.74     34.15 o 
   8  -6   1       81.70       99.04     22.08 o 
   9  -6   1       42.61       56.31     19.74 o 
  10  -6   1      170.80      178.58     25.82 o 
  11  -6   1      272.85      287.46     29.69 o 
  12  -6   1      354.37      378.30     64.68 o 
  13  -6   1      356.16      422.41     51.99 o 
  14  -6   1        3.92       87.14     33.61 o 
  15  -6   1       52.21      106.62     36.53 o 
  16  -6   1       79.22      135.22    103.15 o 
  17  -6   1      553.23      607.52     63.62 o 
  18  -6   1       76.60       99.13     37.00 o 
  19  -6   1      120.35      125.97     48.71 o 
  20  -6   1      386.14      370.31     57.23 o 
  21  -6   1      151.99      174.78     44.79 o 
  22  -6   1       29.81       99.35     96.35 o 
  23  -6   1        5.25       91.65     97.99 o 
  24  -6   1       10.94       20.59     56.23 o 
 -26  -5   1      141.27      346.93     73.19 o 
 -25  -5   1       23.30       97.77     63.29 o 
 -24  -5   1       38.37      113.36     48.43 o 
 -23  -5   1        3.51       50.27     36.56 o 
 -22  -5   1       33.07       91.12     65.36 o 
 -21  -5   1      353.88      305.23     52.17 o 
 -20  -5   1       57.80       94.34     37.40 o 
 -19  -5   1       61.62       57.98     32.50 o 
 -18  -5   1       38.09       35.69     44.20 o 
 -17  -5   1       78.87      112.56     34.01 o 
 -16  -5   1      136.41      142.79     31.27 o 
 -15  -5   1      160.93      174.44     30.82 o 
 -14  -5   1      323.57      338.46     27.62 o 
 -13  -5   1      436.34      445.27     30.28 o 
 -12  -5   1       57.51       47.85     15.84 o 
 -11  -5   1      266.26      259.82     33.23 o 
 -10  -5   1      897.24      942.29     38.00 o 
  -9  -5   1     1614.31     1533.99     68.99 o 
  -8  -5   1      416.70      437.13     47.33 o 
  -7  -5   1      264.31      250.37     33.81 o 
  -6  -5   1       87.92       54.83     13.94 o 
  -5  -5   1     1444.28     1464.27     49.59 o 
  -4  -5   1     1846.92     1872.71     57.03 o 
  -3  -5   1     1004.58      967.16    110.67 o 
  -2  -5   1     4365.92     4608.49    114.50 o 
  -1  -5   1     1173.32     1257.27     45.74 o 
   0  -5   1        7.27       -3.06     13.14 o 
   1  -5   1      328.19      386.41     26.60 o 
   2  -5   1      866.02      849.93     32.55 o 
   3  -5   1      347.51      408.36     27.35 o 
   4  -5   1      871.72      880.64     44.40 o 
   5  -5   1      258.71      263.68     26.57 o 
   6  -5   1      313.81      348.21     32.14 o 
   7  -5   1       98.28       34.46     18.72 o 
   8  -5   1      254.83      146.04     62.45 o 
   9  -5   1     1039.35     1001.20     37.31 o 
  10  -5   1      396.20      399.75     29.87 o 
  11  -5   1      135.98      150.04     21.87 o 
  12  -5   1      501.88      482.54     44.28 o 
  13  -5   1     1744.29     1575.81     65.77 o 
  14  -5   1      347.63      377.63     45.65 o 
  15  -5   1      701.81      629.37     59.29 o 
  16  -5   1      227.81      214.64     49.18 o 
  17  -5   1      771.12      792.15     68.31 o 
  18  -5   1      128.22      161.25     38.63 o 
  19  -5   1        3.11       28.22     41.42 o 
  20  -5   1      115.23      184.05     41.49 o 
  21  -5   1       56.10       81.28     35.79 o 
  22  -5   1       61.00       76.80     37.07 o 
  23  -5   1        1.78       47.79     52.88 o 
  24  -5   1      162.24      195.54    119.73 o 
  25  -5   1       50.64      129.43     44.36 o 
  26  -5   1       74.99      129.32     73.24 o 
 -27  -4   1       36.43      161.49     58.68 o 
 -26  -4   1       15.80      112.91     55.23 o 
 -25  -4   1       30.12       45.92     42.37 o 
 -24  -4   1      313.94      369.54     66.90 o 
 -23  -4   1       16.23       34.33     31.44 o 
 -22  -4   1      280.20      225.45     40.87 o 
 -21  -4   1       39.89       53.61     29.64 o 
 -20  -4   1      110.96       78.05     29.42 o 
 -19  -4   1       99.04      108.28     30.33 o 
 -18  -4   1      157.37      194.11     33.41 o 
 -17  -4   1      926.50      957.71     58.93 o 
 -16  -4   1      299.33      348.60     27.88 o 
 -15  -4   1      295.95      291.74     24.65 o 
 -14  -4   1      181.94      202.13     21.82 o 
 -13  -4   1     1161.56     1206.77     41.36 o 
 -12  -4   1       80.75       83.45     16.34 o 
 -11  -4   1     1328.56     1246.43     49.74 o 
 -10  -4   1      322.27      336.45     27.76 o 
  -9  -4   1     1164.58     1233.86     52.99 o 
  -8  -4   1      218.16      264.26     19.89 o 
  -7  -4   1      969.51     1055.19     44.58 o 
  -6  -4   1     4274.55     4923.23     99.00 o 
  -5  -4   1     2095.53     2101.00     51.22 o 
  -4  -4   1      941.55     1009.34     34.79 o 
  -3  -4   1      762.80      880.27     29.10 o 
  -2  -4   1     4264.34     4772.70     84.17 o 
  -1  -4   1      785.41      674.29     27.47 o 
   0  -4   1     2413.43     2269.21     50.83 o 
   1  -4   1     2173.70     2004.13     46.48 o 
   2  -4   1     3211.59     3567.31    104.71 o 
   3  -4   1      245.21      275.22     22.16 o 
   4  -4   1      215.51      202.43     16.55 o 
   5  -4   1     2940.04     3055.78    126.89 o 
   6  -4   1      702.54      711.21     31.58 o 
   7  -4   1      870.74      937.58     40.00 o 
   8  -4   1       82.54      109.02     19.34 o 
   9  -4   1      222.30      208.94     18.21 o 
  10  -4   1      280.59      295.45     27.91 o 
  11  -4   1      593.06      563.48     27.87 o 
  12  -4   1      860.83      832.89     33.27 o 
  13  -4   1      378.30      386.24     26.20 o 
  14  -4   1       73.00       76.50     16.80 o 
  15  -4   1       28.90       31.21     25.57 o 
  16  -4   1      352.77      356.77     43.74 o 
  17  -4   1     1241.11     1166.96     61.56 o 
  18  -4   1        9.86       32.41     23.02 o 
  19  -4   1       92.37       64.52     27.92 o 
  20  -4   1        6.01      -12.87     24.31 o 
  21  -4   1       84.66       43.37     28.39 o 
  22  -4   1      100.43      178.98     38.27 o 
  23  -4   1      151.83      177.34     40.17 o 
  24  -4   1       54.17       71.80     62.47 o 
  25  -4   1      173.91      293.52     80.74 o 
  26  -4   1      136.28      193.08     67.98 o 
  27  -4   1       30.14      279.00     69.18 o 
 -28  -3   1      621.92      861.21    100.12 o 
 -27  -3   1       41.85       68.05     71.65 o 
 -26  -3   1       67.56      157.85     52.18 o 
 -25  -3   1       96.86      159.82     51.44 o 
 -24  -3   1       93.46      119.14     48.75 o 
 -23  -3   1       14.37       33.00     39.30 o 
 -22  -3   1        2.52       12.44     37.06 o 
 -21  -3   1      317.89      314.49     43.29 o 
 -20  -3   1      263.15      224.00     37.69 o 
 -19  -3   1       57.97       63.97     25.93 o 
 -18  -3   1      193.17      192.32     25.27 o 
 -17  -3   1      144.90      153.99     17.93 o 
 -16  -3   1     1516.78     1406.63     42.08 o 
 -15  -3   1      453.11      440.51     31.32 o 
 -14  -3   1      988.97      932.01     62.01 o 
 -13  -3   1      508.84      496.14     25.00 o 
 -12  -3   1       16.41        3.70     10.30 o 
 -11  -3   1      931.85      951.95     31.73 o 
 -10  -3   1      161.30      154.50     16.13 o 
  -9  -3   1     2430.13     2688.39     58.54 o 
  -8  -3   1      428.18      481.27     24.65 o 
  -7  -3   1     1048.91     1112.84     35.63 o 
  -6  -3   1     5072.68     5357.68    249.71 o 
  -5  -3   1     1448.10     1235.95    116.25 o 
  -4  -3   1     1665.05     1602.17     36.70 o 
  -3  -3   1     1135.33     1086.84     49.23 o 
  -2  -3   1     9088.53    10474.53    161.55 o 
  -1  -3   1     1009.78     1205.79     31.17 o 
   0  -3   1      612.38      686.60     24.15 o 
   1  -3   1     2718.09     2660.95     51.19 o 
   2  -3   1     7131.19     7902.61    121.63 o 
   3  -3   1      253.94      258.42     15.62 o 
   4  -3   1     1177.96     1064.83     36.58 o 
   5  -3   1    11091.52    11796.02    251.27 o 
   6  -3   1    26616.14    29683.54    429.19 o 
   7  -3   1      195.37      218.06     16.02 o 
   8  -3   1      107.61       91.31     13.33 o 
   9  -3   1     2195.39     2240.79     48.84 o 
  10  -3   1      580.72      516.48     20.53 o 
  11  -3   1      533.78      514.00     21.70 o 
  12  -3   1      244.24      280.50     17.80 o 
  13  -3   1      764.59      708.28     25.83 o 
  14  -3   1      154.91      175.98     16.65 o 
  15  -3   1       10.69       11.10     11.89 o 
  16  -3   1      514.79      530.42     26.65 o 
  17  -3   1        2.44       -7.67     15.39 o 
  18  -3   1      533.02      458.58     34.62 o 
  19  -3   1      156.08      124.42     27.38 o 
  20  -3   1     2452.95     2226.71     70.19 o 
  21  -3   1     1069.02     1073.80     72.93 o 
  22  -3   1      229.32      208.08     38.29 o 
  23  -3   1      128.33      167.99     49.82 o 
  24  -3   1      809.95      755.40     87.74 o 
  25  -3   1      203.64      206.08     66.16 o 
  26  -3   1       12.56       60.67     54.53 o 
  27  -3   1       40.11       97.18     49.76 o 
  28  -3   1      226.44      310.54     63.05 o 
 -29  -2   1        8.36       28.76     45.95 o 
 -28  -2   1      290.72      343.80     71.21 o 
 -27  -2   1      164.75      168.52     55.77 o 
 -26  -2   1       94.71      114.16     50.51 o 
 -25  -2   1       87.46       41.07     41.96 o 
 -24  -2   1      669.28      624.68    124.41 o 
 -23  -2   1       54.39       14.25     57.24 o 
 -22  -2   1       14.49       17.47     55.54 o 
 -21  -2   1      133.59      157.57     68.87 o 
 -20  -2   1       58.18       96.10     32.08 o 
 -19  -2   1       49.44       51.05     21.87 o 
 -18  -2   1       85.57      127.35     24.38 o 
 -17  -2   1      737.97      749.25     52.07 o 
 -16  -2   1     1510.09     1379.14     40.90 o 
 -15  -2   1     1727.58     1508.53     41.31 o 
 -14  -2   1      137.81      123.64     15.18 o 
 -13  -2   1      512.23      535.85     24.35 o 
 -12  -2   1       90.69       94.23     16.20 o 
 -11  -2   1      465.99      395.61     19.73 o 
 -10  -2   1     2939.66     3025.50     66.17 o 
  -9  -2   1     2188.42     2409.21     57.47 o 
  -8  -2   1     1060.69     1177.56     31.28 o 
  -7  -2   1     1160.63     1224.34     35.56 o 
  -6  -2   1     6094.05     6362.89    171.55 o 
  -5  -2   1     2344.10     2233.39     68.24 o 
  -4  -2   1      839.98      871.07     46.09 o 
  -3  -2   1      378.72      416.09     15.69 o 
  -2  -2   1     6186.06     6754.86    104.27 o 
  -1  -2   1      349.50      327.65     20.99 o 
   0  -2   1     1819.05     1828.40     36.52 o 
   1  -2   1     2936.36     2868.14     54.52 o 
   2  -2   1    20712.84    21159.33    695.76 o 
   3  -2   1      272.60      237.19     25.46 o 
   4  -2   1     1293.31     1298.91     48.02 o 
   5  -2   1     3341.30     3601.49     72.20 o 
   6  -2   1    15110.69    16299.01    350.88 o 
   7  -2   1     2401.73     2593.63     44.33 o 
   8  -2   1      684.78      640.19     47.35 o 
   9  -2   1      630.62      640.43     33.20 o 
  10  -2   1       89.49       80.72     16.05 o 
  11  -2   1      672.13      665.12     23.73 o 
  12  -2   1     1655.61     1707.36     40.47 o 
  13  -2   1      188.78      197.11     16.35 o 
  14  -2   1       95.08      121.77     14.61 o 
  15  -2   1      104.73      116.29     15.06 o 
  16  -2   1     1185.24     1046.60     35.06 o 
  17  -2   1      593.35      618.41     39.34 o 
  18  -2   1      231.90      236.89     29.51 o 
  19  -2   1      340.35      330.55     34.40 o 
  20  -2   1     2957.01     2885.39    111.70 o 
  21  -2   1      162.49      139.60     31.70 o 
  22  -2   1      184.73      194.18     35.36 o 
  23  -2   1       13.66      -31.87     32.14 o 
  24  -2   1      647.28      595.61     79.47 o 
  25  -2   1       42.51       44.18     41.99 o 
  26  -2   1       24.89       97.72     50.91 o 
  27  -2   1        7.68       16.05     41.68 o 
  28  -2   1       45.00      137.47     52.54 o 
  29  -2   1       59.95      125.73     55.06 o 
 -29  -1   1      123.40      183.86     60.50 o 
 -28  -1   1       91.60       98.36     80.45 o 
 -27  -1   1       73.65       55.39     76.83 o 
 -26  -1   1        4.00       41.32     69.51 o 
 -25  -1   1        1.54        2.25     60.05 o 
 -24  -1   1      311.06      287.85     95.57 o 
 -23  -1   1       38.92       -5.42     54.39 o 
 -22  -1   1       81.18       41.24     33.14 o 
 -21  -1   1      696.43      708.86     64.46 o 
 -20  -1   1      883.31      853.59     44.18 o 
 -19  -1   1      222.83      187.80     25.88 o 
 -18  -1   1      130.27      119.42     21.55 o 
 -17  -1   1       45.86       46.19     16.44 o 
 -16  -1   1     1965.71     1822.04     54.99 o 
 -15  -1   1      438.34      442.05     41.35 o 
 -14  -1   1      632.99      672.98     33.39 o 
 -13  -1   1     1684.53     1636.11     40.26 o 
 -12  -1   1      828.62      825.20     27.18 o 
 -11  -1   1      301.31      313.83     21.48 o 
 -10  -1   1     1576.92     1454.86     60.40 o 
  -9  -1   1      570.11      489.30     23.62 o 
  -8  -1   1     1079.42     1065.83     33.71 o 
  -7  -1   1      137.23      142.18     10.65 o 
  -6  -1   1    17178.36    18331.50    251.34 o 
  -5  -1   1     1723.43     1660.82     34.42 o 
  -4  -1   1      998.45     1079.21     44.94 o 
  -3  -1   1      465.38      376.08     25.57 o 
  -2  -1   1    54693.69    57694.25   1146.24 o 
  -1  -1   1      141.04      129.59      9.07 o 
   0  -1   1       17.26       -4.00      4.00 o 
   1  -1   1      520.53      476.56     22.67 o 
   2  -1   1     1336.02     1248.58     59.19 o 
   3  -1   1      922.46      842.38     16.51 o 
   4  -1   1     1014.75      920.53     27.97 o 
   5  -1   1     2297.76     2130.01     37.33 o 
   6  -1   1     3815.52     4220.84     65.82 o 
   7  -1   1      421.31      386.44     34.41 o 
   8  -1   1      518.62      499.94     18.62 o 
   9  -1   1      800.94      718.06     43.10 o 
  10  -1   1     4237.28     4060.44     80.89 o 
  11  -1   1      622.27      571.54     24.27 o 
  12  -1   1     1046.56     1060.80     30.54 o 
  13  -1   1       61.92       77.73     18.88 o 
  14  -1   1     1051.77     1084.53     37.63 o 
  15  -1   1      311.98      320.83     21.86 o 
  16  -1   1      896.54      830.91     41.76 o 
  17  -1   1      167.24      173.53     22.08 o 
  18  -1   1       85.85      114.81     36.82 o 
  19  -1   1      111.51       95.05     20.72 o 
  20  -1   1      287.20      325.11     59.89 o 
  21  -1   1       27.43       27.27     30.46 o 
  22  -1   1        3.59        4.01     29.96 o 
  23  -1   1        9.71       49.18     33.93 o 
  24  -1   1       87.15       83.43     37.50 o 
  25  -1   1      144.18       68.98     70.03 o 
  26  -1   1      123.09      164.00     55.26 o 
  27  -1   1       39.77       85.06     81.36 o 
  28  -1   1      145.00      105.15     55.82 o 
  29  -1   1      201.50      224.27     96.44 o 
 -29   0   1        9.21      -64.40     64.40 o 
 -28   0   1      541.03      398.23    115.63 o 
 -27   0   1       36.78       13.99     68.91 o 
 -26   0   1        0.66      -31.30     60.61 o 
 -25   0   1       15.00       21.98     61.25 o 
 -24   0   1      385.53      416.71     56.62 o 
 -23   0   1       34.23       41.96     33.58 o 
 -22   0   1        0.01       11.41     21.49 o 
 -21   0   1      181.12      204.51     35.37 o 
 -20   0   1     1729.50     1763.64     63.08 o 
 -19   0   1     1198.74     1218.19     64.29 o 
 -18   0   1       12.78       14.72     17.46 o 
 -17   0   1      793.85      758.33     43.07 o 
 -16   0   1      144.60      131.52     20.08 o 
 -15   0   1     2922.40     2713.58     70.85 o 
 -14   0   1     3421.24     3423.16     81.36 o 
 -13   0   1       20.36       10.91     12.22 o 
 -12   0   1     1222.29     1180.07     39.23 o 
 -11   0   1     2141.27     1966.29     51.38 o 
 -10   0   1        5.02        3.50      8.07 o 
  -9   0   1      199.68      176.95     15.77 o 
  -8   0   1        4.44        4.38      7.53 o 
  -7   0   1      169.92      169.38     15.17 o 
  -6   0   1    34951.11    34479.43    622.56 o 
  -5   0   1       20.56       11.87      6.29 o 
  -4   0   1      205.38      191.56     11.70 o 
  -3   0   1      300.89      299.11     10.07 o 
  -2   0   1    47184.64    47922.17    693.98 o 
  -1   0   1       30.69        7.27      3.75 o 
   1   0   1        5.04        2.01      1.10 o 
   2   0   1       31.89       16.24     11.76 o 
   3   0   1     1078.78      881.73     16.95 o 
   4   0   1       29.01       30.47      5.47 o 
   5   0   1     1757.56     1611.29     29.97 o 
   6   0   1     3444.57     3635.78     58.20 o 
   7   0   1      188.46      203.89     13.01 o 
   8   0   1       56.15       40.70     15.15 o 
   9   0   1       89.31       87.27     15.08 o 
  10   0   1     3047.48     2926.42     65.04 o 
  11   0   1       28.95       20.29     11.34 o 
  12   0   1     8377.51     7893.32    148.59 o 
  13   0   1        0.39       19.68     12.10 o 
  14   0   1        3.93        7.14     12.45 o 
  15   0   1      180.42      166.35     20.94 o 
  16   0   1     2017.35     1936.79     59.12 o 
  17   0   1      434.39      401.57     31.98 o 
  18   0   1      123.44      124.98     22.56 o 
  19   0   1        4.69       13.77     17.92 o 
  20   0   1      136.34      144.69     25.54 o 
  21   0   1        3.98        3.85     18.98 o 
  22   0   1        7.03       -5.65     44.60 o 
  23   0   1        5.03      -28.39     28.39 o 
  24   0   1      238.05      169.38     45.47 o 
  25   0   1        8.32      -14.29     34.52 o 
  26   0   1       21.22      -17.49     60.26 o 
  27   0   1       63.29       27.14     71.72 o 
  28   0   1      236.83      245.39     99.16 o 
  29   0   1      156.46      214.98     63.24 o 
 -29   1   1      121.90      103.07     83.04 o 
 -28   1   1       83.33       25.31     69.00 o 
 -27   1   1       74.54      -39.82     59.79 o 
 -26   1   1        4.17       40.25     42.32 o 
 -25   1   1        1.24       36.19     37.95 o 
 -24   1   1      308.14      372.85     58.24 o 
 -23   1   1       39.48       42.52     24.69 o 
 -22   1   1       82.18      103.81     31.36 o 
 -21   1   1      716.23      682.34     80.92 o 
 -20   1   1      911.10      870.24     48.61 o 
 -19   1   1      223.80      225.31     28.84 o 
 -18   1   1      132.39      141.39     24.40 o 
 -17   1   1       40.70       42.24     18.42 o 
 -16   1   1     1967.89     1779.68    116.89 o 
 -15   1   1      463.26      551.97     36.65 o 
 -14   1   1      609.07      615.30     43.67 o 
 -13   1   1     1647.76     1508.11     79.68 o 
 -12   1   1      833.52      913.09     35.96 o 
 -11   1   1      296.09      325.32     24.02 o 
 -10   1   1     1604.90     1492.86     43.91 o 
  -9   1   1      558.98      491.57     21.48 o 
  -8   1   1     1080.48     1064.45     42.57 o 
  -7   1   1      142.55      139.77     14.22 o 
  -6   1   1    17253.62    18075.33    253.36 o 
  -5   1   1     1707.46     1669.17     25.57 o 
  -4   1   1      990.25     1004.91     26.70 o 
  -3   1   1      471.78      365.96     13.89 o 
  -2   1   1    54809.54    58060.20    767.44 o 
  -1   1   1      137.81      132.75      8.47 o 
   0   1   1       17.66       -2.35      3.61 o 
   1   1   1      514.20      507.03     11.10 o 
   2   1   1     1448.26     1430.18     22.66 o 
   3   1   1      933.83      865.58     22.94 o 
   4   1   1     1003.41      893.68     35.13 o 
   5   1   1     2258.08     2157.59     62.26 o 
   6   1   1     3814.33     4023.72    104.28 o 
   7   1   1      403.36      338.30     44.45 o 
   8   1   1      522.37      460.04     54.22 o 
   9   1   1      832.30      765.09     29.51 o 
  10   1   1     4173.59     4068.67     96.28 o 
  11   1   1      640.04      594.45     32.04 o 
  12   1   1     1040.72     1019.20     42.77 o 
  13   1   1       66.48       28.89     21.32 o 
  14   1   1     1066.83     1016.99     45.59 o 
  15   1   1      288.75      270.17     29.02 o 
  16   1   1      869.03      777.22     42.74 o 
  17   1   1      168.68      189.07     26.30 o 
  18   1   1       88.44      118.51     38.06 o 
  19   1   1      118.17      133.52     25.19 o 
  20   1   1      319.97      305.46     33.18 o 
  21   1   1       23.95       29.40     21.68 o 
  22   1   1        3.85       -1.78     20.77 o 
  23   1   1        8.96       62.33     36.69 o 
  24   1   1       86.26      152.80     46.69 o 
  25   1   1      142.20       65.70     42.89 o 
  26   1   1      121.77       88.13     46.03 o 
  27   1   1       37.81       59.36     43.61 o 
  28   1   1      152.62      156.78     88.35 o 
  29   1   1      201.70      232.50    100.29 o 
 -29   2   1        8.31      -18.05     73.02 o 
 -28   2   1      288.54      282.50    104.51 o 
 -27   2   1      167.36      112.40     47.22 o 
 -26   2   1       95.16      117.15     47.31 o 
 -25   2   1       86.42       43.66     40.28 o 
 -24   2   1      644.66      689.71     54.56 o 
 -23   2   1       52.69       32.85     25.80 o 
 -22   2   1       16.72       36.19     24.88 o 
 -21   2   1      132.79      128.72     28.87 o 
 -20   2   1       54.99       67.23     25.10 o 
 -19   2   1       47.61        1.31     18.38 o 
 -18   2   1       88.22       79.59     23.06 o 
 -17   2   1      743.16      781.10     59.97 o 
 -16   2   1     1484.65     1394.51     53.92 o 
 -15   2   1     1726.13     1483.76     54.08 o 
 -14   2   1      135.28      136.60     21.61 o 
 -13   2   1      540.21      523.05     34.13 o 
 -12   2   1      102.50      105.86     18.04 o 
 -11   2   1      468.03      426.91     19.99 o 
 -10   2   1     2889.15     2860.91     51.91 o 
  -9   2   1     2192.80     2357.90     49.72 o 
  -8   2   1     1066.52     1109.36     25.10 o 
  -7   2   1     1169.14     1193.92     30.93 o 
  -6   2   1     5945.60     6217.28    236.55 o 
  -5   2   1     2280.27     2267.36     40.37 o 
  -4   2   1      819.85      908.44     21.28 o 
  -3   2   1      378.42      414.44     14.01 o 
  -2   2   1     6220.17     6760.69     92.96 o 
  -1   2   1      332.93      352.35     11.99 o 
   0   2   1     1804.45     1881.96     31.54 o 
   1   2   1     2940.36     2962.20     45.07 o 
   2   2   1    20660.67    21755.35    278.50 o 
   3   2   1      272.92      236.77     11.42 o 
   4   2   1     1279.57     1316.32     42.71 o 
   5   2   1     3306.29     3422.62     57.72 o 
   6   2   1    15206.16    16410.46    303.39 o 
   7   2   1     2445.68     2623.00     43.86 o 
   8   2   1      701.88      700.69     18.74 o 
   9   2   1      631.37      691.66     28.09 o 
  10   2   1       98.04       60.16     11.94 o 
  11   2   1      679.20      617.96     43.52 o 
  12   2   1     1635.94     1681.73     53.24 o 
  13   2   1      203.71      188.85     22.37 o 
  14   2   1       94.75      119.43     20.62 o 
  15   2   1      105.99      135.37     22.08 o 
  16   2   1     1192.46     1096.49     47.68 o 
  17   2   1      603.31      602.75     41.41 o 
  18   2   1      227.57      255.46     30.71 o 
  19   2   1      341.29      311.25     34.28 o 
  20   2   1     2960.99     2810.73    110.07 o 
  21   2   1      162.20      113.48     27.54 o 
  22   2   1      177.83      133.49     34.15 o 
  23   2   1       12.36       36.56     25.91 o 
  24   2   1      657.52      683.62     73.02 o 
  25   2   1       41.48       32.28     49.68 o 
  26   2   1       25.77       41.51     41.39 o 
  27   2   1        7.73       -4.74     42.64 o 
  28   2   1       49.29       82.26     48.88 o 
  29   2   1       59.39       88.89     84.57 o 
 -28   3   1      638.12      629.37     83.02 o 
 -27   3   1       40.67        8.38     89.71 o 
 -26   3   1       73.38       77.36     40.63 o 
 -25   3   1       92.55       77.24     32.60 o 
 -24   3   1       96.05      120.96     32.81 o 
 -23   3   1       15.27       32.38     27.71 o 
 -22   3   1        2.43       32.02     25.67 o 
 -21   3   1      324.34      326.64     53.25 o 
 -20   3   1      265.43      308.03     37.09 o 
 -19   3   1       58.47       58.15     23.43 o 
 -18   3   1      190.80      160.16     21.72 o 
 -17   3   1      146.07      167.87     20.56 o 
 -16   3   1     1510.56     1430.56     44.86 o 
 -15   3   1      457.51      474.25     31.54 o 
 -14   3   1      983.66      951.63     27.24 o 
 -13   3   1      497.56      494.35     23.33 o 
 -12   3   1       17.50       16.96      9.13 o 
 -11   3   1      927.43      969.43     21.41 o 
 -10   3   1      177.39      164.87     15.60 o 
  -9   3   1     2569.23     2915.80     49.36 o 
  -8   3   1      450.36      526.13     18.70 o 
  -7   3   1     1050.85     1173.48     26.38 o 
  -6   3   1     5072.86     5661.83    102.58 o 
  -5   3   1     1476.75     1409.39     35.17 o 
  -4   3   1     1678.11     1595.77     33.88 o 
  -3   3   1     1149.87     1188.31     25.96 o 
  -2   3   1     9320.18    10611.22    144.85 o 
  -1   3   1     1037.09     1228.92     26.65 o 
   0   3   1      616.74      661.41     19.23 o 
   1   3   1     2683.05     2609.85     44.94 o 
   2   3   1     7006.30     7417.17    108.37 o 
   3   3   1      251.99      273.53     13.88 o 
   4   3   1     1184.13     1097.93     26.35 o 
   5   3   1    11004.58    11876.20    164.10 o 
   6   3   1    26608.82    29343.50    386.65 o 
   7   3   1      198.47      236.13     16.40 o 
   8   3   1       99.13       85.86     15.42 o 
   9   3   1     2077.71     2099.56     34.91 o 
  10   3   1      573.33      508.79     13.43 o 
  11   3   1      541.30      552.82     21.65 o 
  12   3   1      244.73      275.76     19.13 o 
  13   3   1      777.46      780.00     51.00 o 
  14   3   1      160.19      185.15     19.49 o 
  15   3   1        9.87       18.49     11.56 o 
  16   3   1      524.72      463.61     29.92 o 
  17   3   1        1.47       13.17     14.57 o 
  18   3   1      536.61      496.96     32.64 o 
  19   3   1      159.50      173.69     22.85 o 
  20   3   1     2477.62     2401.25     65.58 o 
  21   3   1     1077.04     1080.06     58.96 o 
  22   3   1      219.61      249.99     36.64 o 
  23   3   1      129.34      153.03     33.84 o 
  24   3   1      805.02      812.85     80.65 o 
  25   3   1      207.88      200.94     65.93 o 
  26   3   1       10.17        0.90     41.94 o 
  27   3   1       43.60       29.15     56.45 o 
  28   3   1      224.54      163.85     57.65 o 
 -27   4   1       36.65       -7.64     42.94 o 
 -26   4   1       16.15       23.76     31.87 o 
 -25   4   1       29.18       65.32     32.63 o 
 -24   4   1      306.08      321.16     44.04 o 
 -23   4   1       17.25       17.47     28.99 o 
 -22   4   1      276.83      309.10     40.94 o 
 -21   4   1       37.66       59.83     27.19 o 
 -20   4   1      113.79       78.88     27.68 o 
 -19   4   1       99.26       67.28     32.39 o 
 -18   4   1      161.71       97.61     36.43 o 
 -17   4   1      918.56      924.72     77.98 o 
 -16   4   1      294.77      375.86     25.38 o 
 -15   4   1      297.46      333.40     19.56 o 
 -14   4   1      182.00      203.87     17.30 o 
 -13   4   1     1161.42     1205.79     25.38 o 
 -12   4   1       74.73       67.63      9.59 o 
 -11   4   1     1335.64     1286.27     43.36 o 
 -10   4   1      328.56      327.27     28.97 o 
  -9   4   1     1159.02     1201.14     35.62 o 
  -8   4   1      213.68      230.12     17.85 o 
  -7   4   1      976.85      996.62     67.69 o 
  -6   4   1     4174.14     4785.94     78.00 o 
  -5   4   1     2068.15     1963.70     41.02 o 
  -4   4   1      909.64      984.68     26.87 o 
  -3   4   1      759.36      825.38     24.40 o 
  -2   4   1     4304.08     4541.22     74.21 o 
  -1   4   1      811.60      711.98     23.20 o 
   0   4   1     2453.45     2294.34     44.46 o 
   1   4   1     2183.85     1985.49     40.67 o 
   2   4   1     3175.91     3551.82     60.72 o 
   3   4   1      243.83      257.86     15.92 o 
   4   4   1      210.59      184.77     14.13 o 
   5   4   1     2819.55     3009.23     59.24 o 
   6   4   1      716.48      774.77     25.34 o 
   7   4   1      870.81      968.42     30.40 o 
   8   4   1       78.56       93.22     12.45 o 
   9   4   1      222.27      215.46     24.34 o 
  10   4   1      271.91      262.27     15.86 o 
  11   4   1      587.80      597.87     40.00 o 
  12   4   1      861.42      878.28     26.92 o 
  13   4   1      411.70      433.33     24.48 o 
  14   4   1       73.47       83.77     14.65 o 
  15   4   1       27.71       16.16     14.33 o 
  16   4   1      352.24      337.71     26.33 o 
  17   4   1     1264.03     1259.53     47.05 o 
  18   4   1       12.31       31.67     17.49 o 
  19   4   1       94.40       35.63     23.79 o 
  20   4   1        6.59      -13.97     21.65 o 
  21   4   1       86.25       77.59     29.34 o 
  22   4   1      102.48      115.51     31.14 o 
  23   4   1      150.31      107.67     38.17 o 
  24   4   1       50.86       58.50     43.57 o 
  25   4   1      173.91      192.09     44.01 o 
  26   4   1      135.47      156.40     73.74 o 
  27   4   1       30.71      -35.68     55.03 o 
 -26   5   1      141.36       99.08     44.97 o 
 -25   5   1       24.91       27.49     39.34 o 
 -24   5   1       37.78       53.27     38.63 o 
 -23   5   1        3.79        7.72     33.54 o 
 -22   5   1       32.03       52.23     36.11 o 
 -21   5   1      342.88      421.82     53.72 o 
 -20   5   1       54.43       61.64     33.82 o 
 -19   5   1       62.10       99.15     34.72 o 
 -18   5   1       39.41       42.32     30.06 o 
 -17   5   1       78.76       45.92     29.52 o 
 -16   5   1      132.45      159.42     32.02 o 
 -15   5   1      153.46      147.16     68.51 o 
 -14   5   1      319.32      287.46     20.81 o 
 -13   5   1      446.30      454.60     23.74 o 
 -12   5   1       58.30       51.86     13.06 o 
 -11   5   1      270.76      236.72     19.64 o 
 -10   5   1      884.84      903.64     31.15 o 
  -9   5   1     1634.45     1621.19     45.17 o 
  -8   5   1      409.66      408.04     24.57 o 
  -7   5   1      268.24      254.83     39.66 o 
  -6   5   1       86.37       76.82     13.02 o 
  -5   5   1     1454.16     1482.10     37.72 o 
  -4   5   1     1848.15     1874.56     43.02 o 
  -3   5   1     1022.04     1049.37     31.40 o 
  -2   5   1     4339.04     4535.66     77.96 o 
  -1   5   1     1184.73     1262.20     34.06 o 
   0   5   1        7.60        9.78     10.70 o 
   1   5   1      329.53      388.17     21.23 o 
   2   5   1      876.59      849.33     31.06 o 
   3   5   1      352.26      415.96     21.97 o 
   4   5   1      862.75      820.28     28.72 o 
   5   5   1      265.79      312.02     20.04 o 
   6   5   1      311.55      292.90     19.62 o 
   7   5   1       94.14       98.43     13.86 o 
   8   5   1      266.10      283.06     24.27 o 
   9   5   1     1062.17     1064.66     33.87 o 
  10   5   1      400.98      384.87     23.35 o 
  11   5   1      130.84      123.49     15.13 o 
  12   5   1      499.78      473.03     21.67 o 
  13   5   1     1754.87     1649.44     56.69 o 
  14   5   1      354.78      329.82     19.49 o 
  15   5   1      706.94      666.93     43.78 o 
  16   5   1      222.80      208.02     68.43 o 
  17   5   1      766.83      677.48     86.20 o 
  18   5   1      125.88      101.20     33.85 o 
  19   5   1        2.90       -3.50     42.66 o 
  20   5   1      118.48      124.72     37.66 o 
  21   5   1       57.11       49.38     34.25 o 
  22   5   1       62.52       81.99     37.07 o 
  23   5   1        1.45      -23.73     31.55 o 
  24   5   1      163.27       62.76     39.47 o 
  25   5   1       50.45       -2.56     42.47 o 
  26   5   1       80.13       91.83     42.47 o 
 -24   6   1      201.65      220.49     52.24 o 
 -23   6   1       48.24       71.38     42.00 o 
 -22   6   1        0.96       -8.75     36.44 o 
 -21   6   1      143.04      184.55     45.71 o 
 -20   6   1       17.45      -33.61     40.97 o 
 -19   6   1       15.58       78.32     37.13 o 
 -18   6   1        0.72      -26.49     29.47 o 
 -17   6   1       66.15       64.96     28.16 o 
 -16   6   1      278.17      315.28     46.93 o 
 -15   6   1      196.45      261.68     31.39 o 
 -14   6   1       69.45      104.92     19.95 o 
 -13   6   1       47.05       61.16     18.75 o 
 -12   6   1      140.56       95.74     19.73 o 
 -11   6   1      373.05      372.88     33.32 o 
 -10   6   1       95.62       75.15     20.32 o 
  -9   6   1      416.98      396.86     48.33 o 
  -8   6   1      157.35      147.08     23.21 o 
  -7   6   1        6.72        1.31     12.52 o 
  -6   6   1      753.09      702.85     30.71 o 
  -5   6   1       15.74       -1.10     12.29 o 
  -4   6   1      314.21      366.21     23.42 o 
  -3   6   1      393.31      400.62     24.36 o 
  -2   6   1     1612.11     1679.84     56.30 o 
  -1   6   1     3324.03     3476.12     90.70 o 
   0   6   1      891.63      847.84     32.71 o 
   1   6   1      660.28      673.88     30.31 o 
   2   6   1     5927.64     5706.07    101.57 o 
   3   6   1      602.37      561.64     28.64 o 
   4   6   1       46.09       21.03     13.62 o 
   5   6   1      140.99      134.66     17.24 o 
   6   6   1      446.15      494.42     27.30 o 
   7   6   1      335.64      334.05     26.23 o 
   8   6   1       82.96       51.28     15.82 o 
   9   6   1       42.54       10.45     14.34 o 
  10   6   1      173.19      193.06     26.11 o 
  11   6   1      280.61      308.42     23.95 o 
  12   6   1      357.35      313.39     24.26 o 
  13   6   1      360.67      423.78     29.52 o 
  14   6   1        3.84        5.19     14.63 o 
  15   6   1       52.32       55.03     15.36 o 
  16   6   1       77.63       55.56     32.74 o 
  17   6   1      551.44      455.93     77.45 o 
  18   6   1       72.93       55.15     53.49 o 
  19   6   1      119.85      127.38     41.05 o 
  20   6   1      379.03      415.08    127.16 o 
  21   6   1      148.43      132.20     43.32 o 
  22   6   1       29.17       44.02     62.71 o 
  23   6   1        4.52       50.07     39.36 o 
  24   6   1       10.54       11.50     38.22 o 
 -22   7   1        0.30       45.66     54.61 o 
 -21   7   1        2.82       25.14     40.10 o 
 -20   7   1      204.05      197.06     49.14 o 
 -19   7   1      227.08      247.71     68.39 o 
 -18   7   1       32.94       47.60     30.56 o 
 -17   7   1       36.84       33.20     37.81 o 
 -16   7   1       10.98        0.23     32.25 o 
 -15   7   1      125.31      121.58     23.85 o 
 -14   7   1       34.18       41.60     20.35 o 
 -13   7   1      507.95      516.34     37.80 o 
 -12   7   1       60.26        6.92     27.45 o 
 -11   7   1       10.68      -15.04     26.28 o 
 -10   7   1      172.37       91.27     25.71 o 
  -9   7   1      542.79      572.60     40.53 o 
  -8   7   1        3.46       11.21     19.34 o 
  -7   7   1      573.87      619.80     41.86 o 
  -6   7   1       89.35       59.58     21.35 o 
  -5   7   1      110.75       77.35     21.66 o 
  -4   7   1      401.80      425.64     34.82 o 
  -3   7   1      165.95      190.40     22.43 o 
  -2   7   1     1760.56     1919.84     52.56 o 
  -1   7   1       42.34       27.42     17.04 o 
   0   7   1      397.08      345.60     26.65 o 
   1   7   1      903.03      873.50     36.81 o 
   2   7   1      857.97      940.54     53.64 o 
   3   7   1      529.82      510.61     30.70 o 
   4   7   1      114.29      142.20     20.26 o 
   5   7   1      604.19      640.70     33.97 o 
   6   7   1      285.35      240.86     29.15 o 
   7   7   1      217.15      161.80     26.65 o 
   8   7   1       72.63       60.04     22.33 o 
   9   7   1      760.52      846.46     47.96 o 
  10   7   1       54.88       44.49     22.74 o 
  11   7   1       10.51       17.17     21.50 o 
  12   7   1       88.53       93.96     19.86 o 
  13   7   1      214.02      206.63     42.67 o 
  14   7   1       58.29       63.79     35.98 o 
  15   7   1       99.61      117.78     43.59 o 
  16   7   1      180.43      136.08     83.80 o 
  17   7   1      301.53      301.48     75.38 o 
  18   7   1       83.63       78.44     62.38 o 
  19   7   1       19.63       15.75     37.78 o 
  20   7   1      214.51      227.64     48.16 o 
  21   7   1      324.19      358.47     57.51 o 
  22   7   1      152.23      134.11     48.93 o 
 -19   8   1       19.97       30.30     42.50 o 
 -18   8   1      129.64       98.43     46.19 o 
 -17   8   1      114.44      121.50     47.34 o 
 -16   8   1       66.84       60.21     23.87 o 
 -15   8   1       16.58       21.38     23.41 o 
 -14   8   1       98.48       74.92     28.93 o 
 -13   8   1      161.44      183.33     42.15 o 
 -12   8   1       45.54        1.14     33.38 o 
 -11   8   1      116.07       87.95     50.50 o 
 -10   8   1       13.75       27.36     32.39 o 
  -9   8   1       46.00       37.57     32.55 o 
  -8   8   1        2.18       38.74     27.31 o 
  -7   8   1       76.76       98.98     27.18 o 
  -6   8   1      292.94      367.13     58.26 o 
  -5   8   1      116.29      160.87     28.70 o 
  -4   8   1       62.43       35.01     32.89 o 
  -3   8   1       94.87       71.25     24.71 o 
  -2   8   1      106.53       99.74     26.05 o 
  -1   8   1       55.71       53.93     23.78 o 
   0   8   1       53.44      100.25     25.70 o 
   1   8   1      235.79      190.29     25.36 o 
   2   8   1       33.71       57.54     26.40 o 
   3   8   1       33.38       46.21     23.10 o 
   4   8   1       29.09       38.21     25.39 o 
   5   8   1       45.12       11.90     22.45 o 
   6   8   1      185.50      203.02     30.69 o 
   7   8   1      227.22      245.10     34.37 o 
   8   8   1       41.10       77.58     25.94 o 
   9   8   1       50.55       43.64     24.91 o 
  10   8   1       63.78       45.52     56.82 o 
  11   8   1        1.81       38.98     48.66 o 
  12   8   1       83.04       93.65     26.34 o 
  13   8   1      264.11      250.87     49.91 o 
  14   8   1       70.78       40.22     24.10 o 
  15   8   1       61.40       56.13     24.51 o 
  16   8   1       69.42      135.59     45.78 o 
  17   8   1      228.82      234.39     73.94 o 
  18   8   1       37.07       75.47     66.48 o 
  19   8   1      146.78      158.26     50.84 o 
 -15   9   1       24.78        4.43     25.01 o 
 -14   9   1       72.90       79.72     28.48 o 
 -13   9   1       33.69       22.75     25.35 o 
 -12   9   1       36.78       51.03     26.32 o 
 -11   9   1      189.30      247.34     51.73 o 
 -10   9   1      368.38      382.38     58.45 o 
  -9   9   1      706.40      785.77     72.65 o 
  -8   9   1       61.40       47.27     42.92 o 
  -7   9   1       74.84       57.98     36.78 o 
  -6   9   1       56.82        9.83     27.03 o 
  -5   9   1      561.69      640.54     51.21 o 
  -4   9   1        1.98       14.98     27.31 o 
  -3   9   1      145.02      169.33     32.66 o 
  -2   9   1      447.00      495.81     55.57 o 
  -1   9   1       40.98       30.05     32.27 o 
   0   9   1       61.72       17.37     63.22 o 
   1   9   1      124.18      115.81     38.17 o 
   2   9   1      488.79      417.23     54.21 o 
   3   9   1        5.52       10.79     57.93 o 
   4   9   1       19.46       61.37     35.14 o 
   5   9   1      599.77      625.53     49.98 o 
   6   9   1       14.87      -24.70     24.70 o 
   7   9   1      179.72      264.36     37.95 o 
   8   9   1       22.40       25.77     34.99 o 
   9   9   1     1026.63     1084.70     86.71 o 
  10   9   1       52.92       92.71     40.99 o 
  11   9   1      117.87       88.20     29.68 o 
  12   9   1       27.83       22.30     26.47 o 
  13   9   1       62.99       41.09     26.69 o 
  14   9   1      137.72      193.58     49.59 o 
  15   9   1      185.81      257.91     34.63 o 
  -9  10   1      410.67      433.32     63.88 o 
  -8  10   1       46.89       92.31     65.69 o 
  -7  10   1      218.01      183.94     72.57 o 
  -6  10   1       94.57      106.96     63.20 o 
  -5  10   1      265.60      239.36     77.05 o 
  -4  10   1      133.49      167.10     67.95 o 
  -3  10   1        8.98       51.23     40.97 o 
  -2  10   1      114.21       90.30     41.62 o 
  -1  10   1      112.48      197.28     50.29 o 
   0  10   1       29.98       41.07     37.79 o 
   1  10   1       21.46       20.82     48.01 o 
   2  10   1      344.25      392.53     60.15 o 
   3  10   1       35.22      105.20     42.12 o 
   4  10   1      271.25      337.30     54.33 o 
   5  10   1      399.87      434.12     89.28 o 
   6  10   1      114.38      100.65     64.40 o 
   7  10   1       71.98       73.62     62.36 o 
   8  10   1       17.84       14.72     60.76 o 
   9  10   1       94.13      107.77     69.28 o 
  -9 -10   2      142.00      191.06     80.50 o 
  -8 -10   2        6.61      -34.18     50.65 o 
  -7 -10   2      454.42      252.85     80.94 o 
  -6 -10   2       28.78        1.37     45.65 o 
  -5 -10   2        9.86       18.53     35.47 o 
  -4 -10   2      508.73      416.22     59.66 o 
  -3 -10   2       43.09        4.54     37.74 o 
  -2 -10   2      101.18      118.19     43.41 o 
  -1 -10   2      168.83      256.24     51.80 o 
   0 -10   2      892.01     1030.40     84.14 o 
   1 -10   2       27.21       -5.06     34.48 o 
   2 -10   2       47.99        8.29     35.12 o 
   3 -10   2      355.11      394.39     63.93 o 
   4 -10   2       30.83       17.97     55.43 o 
   5 -10   2       96.98      118.65     64.46 o 
   6 -10   2      103.90       88.98     62.38 o 
   7 -10   2      682.20      603.36    105.41 o 
   8 -10   2      285.04      332.39     85.10 o 
   9 -10   2       80.71       92.19     68.86 o 
 -15  -9   2       23.10      -31.75     56.00 o 
 -14  -9   2      146.96      121.40     68.50 o 
 -13  -9   2        0.75      -14.29     52.06 o 
 -12  -9   2       75.15       63.09     60.48 o 
 -11  -9   2      284.42      255.32     77.48 o 
 -10  -9   2       12.42       -7.01     51.14 o 
  -9  -9   2       10.29       28.66     55.30 o 
  -8  -9   2      123.96       92.54     36.63 o 
  -7  -9   2       42.30       26.92     32.33 o 
  -6  -9   2       94.63       69.26     54.26 o 
  -5  -9   2        3.39       42.42     31.57 o 
  -4  -9   2      364.88      353.63     50.11 o 
  -3  -9   2       59.11       78.47     35.40 o 
  -2  -9   2       74.52       82.59     35.50 o 
  -1  -9   2      170.65      165.43     75.34 o 
   0  -9   2      193.03      174.74     94.63 o 
   1  -9   2        6.83      -13.68     30.37 o 
   2  -9   2       39.29       57.87     34.70 o 
   3  -9   2      324.42      368.10     85.87 o 
   4  -9   2       56.72      -13.55     30.78 o 
   5  -9   2       92.96       45.33     33.11 o 
   6  -9   2        0.84       -5.31     29.72 o 
   7  -9   2      390.50      512.23     90.73 o 
   8  -9   2       42.66      146.86     66.14 o 
   9  -9   2      133.46      194.61     69.59 o 
  10  -9   2       27.47       96.03     58.55 o 
  11  -9   2      214.44      146.91     65.81 o 
  12  -9   2       21.58       32.11     57.00 o 
  13  -9   2       23.65      -47.79     49.15 o 
  14  -9   2      185.99      116.76     65.38 o 
  15  -9   2      119.75       80.08     64.67 o 
 -19  -8   2        9.66       69.21     60.45 o 
 -18  -8   2      111.82       14.09     60.04 o 
 -17  -8   2      198.89      226.03     78.57 o 
 -16  -8   2      135.15      169.12     73.60 o 
 -15  -8   2      102.60       82.02     61.10 o 
 -14  -8   2       15.40      -25.24     39.36 o 
 -13  -8   2       44.12       99.08     56.19 o 
 -12  -8   2      126.73      120.91     58.92 o 
 -11  -8   2      448.02      570.66     90.51 o 
 -10  -8   2       11.57      -25.04     25.04 o 
  -9  -8   2        1.39       37.45     30.36 o 
  -8  -8   2      287.16      349.98     44.94 o 
  -7  -8   2      128.74       82.72     31.34 o 
  -6  -8   2       24.50       13.40     26.34 o 
  -5  -8   2      244.21      215.94     38.92 o 
  -4  -8   2       18.15       -5.09     25.29 o 
  -3  -8   2       15.30       17.26     26.83 o 
  -2  -8   2        4.53        5.44     24.35 o 
  -1  -8   2       44.96       35.23     26.44 o 
   0  -8   2      229.58      252.53     40.14 o 
   1  -8   2      318.24      405.80     47.31 o 
   2  -8   2       28.78       82.44     30.58 o 
   3  -8   2      118.40      111.66    145.89 o 
   4  -8   2        0.92       13.19     25.92 o 
   5  -8   2       37.25        6.64     25.46 o 
   6  -8   2       24.26       18.82     26.77 o 
   7  -8   2      467.75      548.10     54.21 o 
   8  -8   2       85.39      100.90     54.65 o 
   9  -8   2        1.86       48.18     48.77 o 
  10  -8   2       59.00       86.87     52.81 o 
  11  -8   2      534.84      618.31     95.79 o 
  12  -8   2       59.67       50.07     49.64 o 
  13  -8   2       56.74       19.16     51.04 o 
  14  -8   2       82.05      113.82     62.78 o 
  15  -8   2       20.68        4.52     46.99 o 
  16  -8   2        1.81       25.98     56.62 o 
  17  -8   2      295.73      505.92     99.19 o 
  18  -8   2      325.79      370.89     94.18 o 
  19  -8   2      253.18      255.95     84.96 o 
 -22  -7   2        4.49       79.31     65.94 o 
 -21  -7   2      348.00      500.62     76.94 o 
 -20  -7   2        2.78      -12.61     55.13 o 
 -19  -7   2      668.83      850.52    248.20 o 
 -18  -7   2       29.03       86.53     77.46 o 
 -17  -7   2       49.34       27.49     50.76 o 
 -16  -7   2       23.56       34.28     53.00 o 
 -15  -7   2      601.14      792.42    106.93 o 
 -14  -7   2        2.05      -11.99     37.98 o 
 -13  -7   2      125.28      156.71     58.49 o 
 -12  -7   2       89.89      111.60     49.82 o 
 -11  -7   2      291.94      289.89     42.76 o 
 -10  -7   2        5.60       16.04     27.81 o 
  -9  -7   2      246.70      274.83     37.56 o 
  -8  -7   2      142.60      168.29     32.74 o 
  -7  -7   2       29.71       78.53     26.56 o 
  -6  -7   2       25.45       30.29     23.94 o 
  -5  -7   2      203.49      193.15     51.75 o 
  -4  -7   2     1451.00     1414.88     66.71 o 
  -3  -7   2      241.72      264.40     64.36 o 
  -2  -7   2       28.81       14.32     23.99 o 
  -1  -7   2     1285.92     1322.67    118.67 o 
   0  -7   2      359.93      371.20     42.08 o 
   1  -7   2      182.57      119.98     30.49 o 
   2  -7   2      183.58       90.04     28.65 o 
   3  -7   2      788.18      887.86     53.66 o 
   4  -7   2      336.09      464.00     45.40 o 
   5  -7   2       20.12       23.09     33.68 o 
   6  -7   2      369.06      358.13     40.89 o 
   7  -7   2      138.75      121.37     28.92 o 
   8  -7   2       98.10       91.89     25.84 o 
   9  -7   2      202.56      225.06     33.25 o 
  10  -7   2       59.63       51.12     37.74 o 
  11  -7   2      120.58      159.81     44.78 o 
  12  -7   2       50.31       96.03     56.09 o 
  13  -7   2       64.25       71.22     39.55 o 
  14  -7   2       46.95      120.28     42.96 o 
  15  -7   2       34.58       89.88    109.06 o 
  16  -7   2       61.62       96.32     59.27 o 
  17  -7   2        4.06      -32.98     47.60 o 
  18  -7   2       16.99       45.88     93.53 o 
  19  -7   2      204.32      249.12     79.74 o 
  20  -7   2      182.52      345.78     59.91 o 
  21  -7   2      114.25      154.08     83.71 o 
  22  -7   2      278.66      464.97     65.77 o 
 -24  -6   2       71.43      109.60     65.74 o 
 -23  -6   2      328.00      450.39    107.64 o 
 -22  -6   2      268.64      352.55     54.56 o 
 -21  -6   2       17.06       73.31     53.78 o 
 -20  -6   2       78.95      137.49     58.61 o 
 -19  -6   2      358.95      369.77     52.83 o 
 -18  -6   2      190.55      208.22     51.48 o 
 -17  -6   2      302.84      249.75     43.91 o 
 -16  -6   2      159.66      237.02     41.20 o 
 -15  -6   2      932.56      935.19     70.59 o 
 -14  -6   2       20.94       18.05     27.55 o 
 -13  -6   2       13.23       31.45     23.85 o 
 -12  -6   2      126.84      145.94     24.51 o 
 -11  -6   2       54.10       80.38     24.92 o 
 -10  -6   2      142.22      161.14     23.91 o 
  -9  -6   2       85.74       73.22     20.14 o 
  -8  -6   2      229.60      258.06     28.49 o 
  -7  -6   2       13.57       11.32     18.18 o 
  -6  -6   2      108.62      106.42     22.92 o 
  -5  -6   2     1020.87     1024.70     48.24 o 
  -4  -6   2     1524.51     1592.88     50.25 o 
  -3  -6   2     1406.35     1347.53     50.16 o 
  -2  -6   2     1288.49     1190.74     47.29 o 
  -1  -6   2      472.47      423.33     32.92 o 
   0  -6   2     1629.08     1799.57     79.54 o 
   1  -6   2       61.78       58.49     20.94 o 
   2  -6   2      697.96      704.61     43.11 o 
   3  -6   2      663.60      750.77     42.43 o 
   4  -6   2     1063.45     1137.61     50.30 o 
   5  -6   2      379.95      342.53     33.16 o 
   6  -6   2       53.27       17.26     26.25 o 
   7  -6   2      708.82      725.34     42.21 o 
   8  -6   2       27.32       26.50     18.62 o 
   9  -6   2      133.39       98.82     22.63 o 
  10  -6   2       20.53        3.70     17.82 o 
  11  -6   2       53.69       25.62     27.07 o 
  12  -6   2      222.85      195.86     48.69 o 
  13  -6   2       17.17       42.81     31.55 o 
  14  -6   2        3.35       19.17     29.43 o 
  15  -6   2      104.16       93.20     35.36 o 
  16  -6   2        6.73       52.89     33.99 o 
  17  -6   2      115.84      109.63     40.44 o 
  18  -6   2        0.84       18.74     67.06 o 
  19  -6   2        8.69       51.06     35.46 o 
  20  -6   2        9.96       31.01     60.62 o 
  21  -6   2       26.76       59.16     53.43 o 
  22  -6   2       80.46      142.80     60.37 o 
  23  -6   2      237.28      283.05     54.17 o 
  24  -6   2      147.95      148.26     69.74 o 
 -25  -5   2       63.96      179.68     49.60 o 
 -24  -5   2       24.62       -8.24     52.24 o 
 -23  -5   2       41.95       79.82     96.70 o 
 -22  -5   2      216.63      256.87     61.27 o 
 -21  -5   2        3.72       55.38     34.82 o 
 -20  -5   2      211.90      196.39     43.38 o 
 -19  -5   2      291.36      324.19     49.49 o 
 -18  -5   2      187.37      181.45     34.25 o 
 -17  -5   2       67.80       92.82     31.70 o 
 -16  -5   2       24.56       62.62     24.74 o 
 -15  -5   2      898.08      986.57     55.60 o 
 -14  -5   2       86.78       70.89     18.47 o 
 -13  -5   2        9.05       11.81     14.77 o 
 -12  -5   2      160.83      151.42     20.43 o 
 -11  -5   2      423.38      454.51     29.34 o 
 -10  -5   2       47.96       37.25     14.94 o 
  -9  -5   2      384.73      397.31     30.28 o 
  -8  -5   2       60.91       44.79     12.70 o 
  -7  -5   2      103.14       90.64     15.29 o 
  -6  -5   2      411.31      444.44     26.44 o 
  -5  -5   2      275.39      312.68     22.94 o 
  -4  -5   2     2746.40     2691.33     70.23 o 
  -3  -5   2     1586.45     1500.34    121.71 o 
  -2  -5   2     1632.76     1640.93     52.67 o 
  -1  -5   2      498.81      478.54     30.13 o 
   0  -5   2     1717.77     1875.24     48.54 o 
   1  -5   2      227.13      258.78     20.17 o 
   2  -5   2       24.88       39.71     12.24 o 
   3  -5   2      376.65      364.20     23.41 o 
   4  -5   2      274.28      299.43     25.38 o 
   5  -5   2      166.73      170.80     20.59 o 
   6  -5   2      256.09      295.75     25.58 o 
   7  -5   2      623.66      558.11     36.80 o 
   8  -5   2      113.77       85.41     27.75 o 
   9  -5   2      563.64      570.63     41.33 o 
  10  -5   2       84.54       51.34     19.09 o 
  11  -5   2      394.23      430.18     31.37 o 
  12  -5   2       37.01       36.76     16.42 o 
  13  -5   2       47.37       39.83     28.87 o 
  14  -5   2      251.37      300.27     43.29 o 
  15  -5   2      947.72      994.91     69.25 o 
  16  -5   2      804.68      807.88     64.75 o 
  17  -5   2        1.46       44.96     30.01 o 
  18  -5   2      296.96      288.27     66.84 o 
  19  -5   2      497.29      481.16     69.63 o 
  20  -5   2      235.68      286.31     79.95 o 
  21  -5   2       27.69       68.05     35.33 o 
  22  -5   2      252.47      291.16     52.95 o 
  23  -5   2       29.41       84.44     67.67 o 
  24  -5   2       42.15       62.38     64.85 o 
  25  -5   2       12.58       89.27     42.53 o 
  26  -5   2      270.25      194.37     77.96 o 
 -27  -4   2       45.87      225.49     67.86 o 
 -26  -4   2      126.79      150.07     51.88 o 
 -25  -4   2      171.53      198.05     56.11 o 
 -24  -4   2      109.70      102.68     49.36 o 
 -23  -4   2      196.99      222.28     42.33 o 
 -22  -4   2      237.78      208.91     39.23 o 
 -21  -4   2        6.96       -1.25     26.56 o 
 -20  -4   2       17.50        3.62     25.14 o 
 -19  -4   2      321.83      390.31     44.32 o 
 -18  -4   2      115.27      111.35     30.18 o 
 -17  -4   2      160.58      138.97     30.29 o 
 -16  -4   2       64.24       38.70     16.96 o 
 -15  -4   2      241.56      214.56     23.27 o 
 -14  -4   2      235.47      254.41     23.93 o 
 -13  -4   2      287.15      245.66     27.77 o 
 -12  -4   2      516.78      473.51     28.94 o 
 -11  -4   2     2348.95     2281.03     56.35 o 
 -10  -4   2      172.07      206.81     21.88 o 
  -9  -4   2      849.84      832.85     36.82 o 
  -8  -4   2     5713.62     6049.34    127.55 o 
  -7  -4   2     6305.92     6516.02    134.30 o 
  -6  -4   2     1828.18     1831.51     64.39 o 
  -5  -4   2      273.77      315.72     26.47 o 
  -4  -4   2     2501.96     2785.21     64.88 o 
  -3  -4   2     1130.28     1391.88     48.55 o 
  -2  -4   2     1022.22     1194.45     34.47 o 
  -1  -4   2     1596.66     1763.90     43.54 o 
   0  -4   2     7354.96     8252.53    134.58 o 
   1  -4   2      600.69      636.76     27.83 o 
   2  -4   2      877.91      944.69     31.65 o 
   3  -4   2      802.79      976.28     42.39 o 
   4  -4   2     3820.49     4581.22     82.47 o 
   5  -4   2      622.11      621.10     29.40 o 
   6  -4   2       37.61       24.33     10.45 o 
   7  -4   2      787.45      879.36     30.61 o 
   8  -4   2      512.57      495.20     24.86 o 
   9  -4   2      116.49      103.74     18.58 o 
  10  -4   2      125.86      100.69     14.80 o 
  11  -4   2     2863.88     2792.04     66.18 o 
  12  -4   2      456.46      453.97     27.66 o 
  13  -4   2      185.52      177.67     23.68 o 
  14  -4   2      170.21      102.67     17.68 o 
  15  -4   2      277.33      261.84     33.26 o 
  16  -4   2      266.13      315.39     36.56 o 
  17  -4   2      157.47      188.85     31.71 o 
  18  -4   2      340.56      302.29     30.34 o 
  19  -4   2      269.80      260.86     31.00 o 
  20  -4   2       46.30        7.98     34.01 o 
  21  -4   2       25.06       46.26     28.26 o 
  22  -4   2       11.61        9.22     27.24 o 
  23  -4   2      121.90      144.72     43.52 o 
  24  -4   2      211.07      223.95     89.91 o 
  25  -4   2       26.75       24.30     82.27 o 
  26  -4   2      733.06      826.43    124.11 o 
  27  -4   2       80.76      182.58     64.33 o 
 -28  -3   2      143.59      170.10     58.53 o 
 -27  -3   2       22.20       51.62     73.55 o 
 -26  -3   2      327.50      291.17    128.19 o 
 -25  -3   2       16.78       42.14     42.57 o 
 -24  -3   2      155.17      162.70     53.15 o 
 -23  -3   2       27.38       40.34     39.75 o 
 -22  -3   2      495.18      462.57     69.24 o 
 -21  -3   2       66.30       80.12     29.60 o 
 -20  -3   2      497.01      483.76     59.62 o 
 -19  -3   2      358.04      408.53     53.19 o 
 -18  -3   2      139.04      129.77     23.42 o 
 -17  -3   2      241.13      232.28     22.03 o 
 -16  -3   2       84.36       90.14     16.23 o 
 -15  -3   2      439.01      431.64     25.69 o 
 -14  -3   2      634.09      611.18     27.76 o 
 -13  -3   2      316.22      329.46     21.29 o 
 -12  -3   2      487.64      532.32     39.52 o 
 -11  -3   2      426.53      419.76     27.22 o 
 -10  -3   2      274.38      319.55     23.38 o 
  -9  -3   2     2970.86     3051.36     69.56 o 
  -8  -3   2     4678.27     4978.78     91.00 o 
  -7  -3   2     1771.48     1720.87     45.25 o 
  -6  -3   2      437.54      427.17     29.18 o 
  -5  -3   2      273.58      321.11     17.87 o 
  -4  -3   2     4436.77     5028.64     85.13 o 
  -3  -3   2     2181.88     2173.62     44.72 o 
  -2  -3   2     1760.75     1735.78     38.43 o 
  -1  -3   2      411.15      397.44     19.03 o 
   0  -3   2     6301.80     7034.30    112.29 o 
   1  -3   2      962.86      968.79     27.15 o 
   2  -3   2     2747.37     2826.67     52.49 o 
   3  -3   2     5285.24     5554.15    108.09 o 
   4  -3   2     7406.75     8969.09    188.51 o 
   5  -3   2     7568.78     7699.18    180.48 o 
   6  -3   2     1917.62     2115.99     55.64 o 
   7  -3   2       86.22      116.82     17.59 o 
   8  -3   2     3969.50     4279.41     77.41 o 
   9  -3   2      117.63      111.53     22.96 o 
  10  -3   2      248.37      278.79     16.29 o 
  11  -3   2      148.80      157.16     17.00 o 
  12  -3   2      130.68      124.74     13.49 o 
  13  -3   2      274.44      290.45     18.60 o 
  14  -3   2      174.55      168.00     16.43 o 
  15  -3   2     2089.39     1963.80     46.16 o 
  16  -3   2      158.56      171.24     23.04 o 
  17  -3   2       68.63       63.65     24.86 o 
  18  -3   2      295.19      295.91     29.28 o 
  19  -3   2      109.66       97.22     22.75 o 
  20  -3   2      151.60      165.00     26.91 o 
  21  -3   2      263.76      252.62     31.62 o 
  22  -3   2      622.51      661.10     57.70 o 
  23  -3   2       88.01       86.60     42.17 o 
  24  -3   2       21.35       59.94     42.91 o 
  25  -3   2      127.24       91.99     45.86 o 
  26  -3   2       49.62       63.34     45.44 o 
  27  -3   2       35.70       79.62     78.76 o 
  28  -3   2       36.74      143.98    105.73 o 
 -29  -2   2       13.80       37.52     54.36 o 
 -28  -2   2       41.31       66.07     49.26 o 
 -27  -2   2        2.76       50.74     49.12 o 
 -26  -2   2      446.26      382.20    108.59 o 
 -25  -2   2       16.82       26.97     66.04 o 
 -24  -2   2       15.78       43.39     62.48 o 
 -23  -2   2      515.02      490.79    108.02 o 
 -22  -2   2      679.38      823.49    130.92 o 
 -21  -2   2      137.62      162.53     70.09 o 
 -20  -2   2       11.01        7.28     21.54 o 
 -19  -2   2      166.85      168.33     23.15 o 
 -18  -2   2       17.71       24.29     30.13 o 
 -17  -2   2      304.04      312.21     23.54 o 
 -16  -2   2      447.60      469.23     26.66 o 
 -15  -2   2     1568.50     1387.50     40.35 o 
 -14  -2   2      192.36      228.68     18.43 o 
 -13  -2   2     1255.20     1271.63     35.74 o 
 -12  -2   2     2112.37     2041.72     45.60 o 
 -11  -2   2     1855.05     1660.00     47.20 o 
 -10  -2   2      519.21      556.03     21.24 o 
  -9  -2   2     1645.23     1683.53     37.54 o 
  -8  -2   2     8515.96     9316.13    202.56 o 
  -7  -2   2      369.06      355.48     18.83 o 
  -6  -2   2      941.06     1066.54     71.76 o 
  -5  -2   2      155.30      179.03     16.70 o 
  -4  -2   2     3918.04     3886.29    128.00 o 
  -3  -2   2      477.65      506.12     17.88 o 
  -2  -2   2      144.38      137.89     14.92 o 
  -1  -2   2      398.38      443.13     59.90 o 
   0  -2   2    19546.62    20579.59    298.44 o 
   1  -2   2     2826.98     2636.94     57.91 o 
   2  -2   2     2106.69     2130.30     46.85 o 
   3  -2   2      511.06      563.62     59.07 o 
   4  -2   2     4690.43     4785.35     77.38 o 
   5  -2   2      557.02      511.15     22.80 o 
   6  -2   2      601.85      644.82     31.37 o 
   7  -2   2     5469.47     5619.97     93.28 o 
   8  -2   2       84.15       90.20     10.65 o 
   9  -2   2      644.73      690.42     22.07 o 
  10  -2   2      512.09      558.90     19.69 o 
  11  -2   2     1658.41     1529.01     34.13 o 
  12  -2   2      373.15      361.08     18.17 o 
  13  -2   2      523.66      548.97     22.38 o 
  14  -2   2     1290.61     1133.02     31.25 o 
  15  -2   2       15.74       38.68     12.12 o 
  16  -2   2      186.82      172.07     16.60 o 
  17  -2   2      164.90      170.68     20.53 o 
  18  -2   2     1768.13     1763.37     57.68 o 
  19  -2   2      333.94      306.16     30.47 o 
  20  -2   2      269.68      234.69     34.89 o 
  21  -2   2       58.22       82.90     29.03 o 
  22  -2   2      194.57      212.58     41.41 o 
  23  -2   2       63.62       24.52     37.65 o 
  24  -2   2        9.95      -21.96     34.45 o 
  25  -2   2       42.37       51.55     42.31 o 
  26  -2   2      240.51      299.00     97.49 o 
  27  -2   2      190.81      245.30     96.55 o 
  28  -2   2      176.62      214.40     58.82 o 
  29  -2   2       44.23      170.02    118.92 o 
 -29  -1   2       23.47      104.77     88.99 o 
 -28  -1   2        1.41      -13.02     71.05 o 
 -27  -1   2      148.98       30.57     73.68 o 
 -26  -1   2       88.77       85.21     75.69 o 
 -25  -1   2        5.83       60.83     67.78 o 
 -24  -1   2       37.44       50.50     60.49 o 
 -23  -1   2       43.64        5.13     59.64 o 
 -22  -1   2      903.00     1034.78    145.22 o 
 -21  -1   2      195.23      184.07     27.85 o 
 -20  -1   2      142.05      175.35     26.52 o 
 -19  -1   2      381.36      367.97     31.79 o 
 -18  -1   2     1290.35     1221.44     58.19 o 
 -17  -1   2      726.27      745.71     61.23 o 
 -16  -1   2      492.22      469.58     31.30 o 
 -15  -1   2      337.95      338.41     26.02 o 
 -14  -1   2     2128.70     2003.77     55.33 o 
 -13  -1   2       25.84       25.52     11.77 o 
 -12  -1   2      748.50      660.01     24.77 o 
 -11  -1   2      101.64       56.69     20.12 o 
 -10  -1   2       72.01       61.99     10.28 o 
  -9  -1   2     2024.00     1799.31     38.12 o 
  -8  -1   2     7817.78     7886.32    155.38 o 
  -7  -1   2     2665.41     2640.79     47.61 o 
  -6  -1   2      147.27      163.86     10.57 o 
  -5  -1   2       96.37      113.92      7.85 o 
  -4  -1   2    38951.73    41289.73    549.30 o 
  -3  -1   2       14.47        1.72      7.76 o 
  -2  -1   2      910.47      862.08     21.97 o 
  -1  -1   2     2584.41     2221.29     86.62 o 
   0  -1   2    12540.67    13258.13    776.29 o 
   1  -1   2      856.26      721.13     22.49 o 
   2  -1   2      232.21      212.82      7.90 o 
   3  -1   2      344.14      323.69      9.91 o 
   4  -1   2    12016.80    12786.83    162.64 o 
   5  -1   2     1410.49     1340.19     39.69 o 
   6  -1   2      189.34      171.29      9.98 o 
   7  -1   2     1097.09     1037.45     23.88 o 
   8  -1   2      170.31      121.13     23.90 o 
   9  -1   2     4020.78     3550.28    156.15 o 
  10  -1   2      246.63      218.51     17.58 o 
  11  -1   2     1925.72     1988.63     42.19 o 
  12  -1   2      467.19      462.40     21.52 o 
  13  -1   2     2683.59     2323.69     51.89 o 
  14  -1   2     1111.58     1118.60     33.03 o 
  15  -1   2      905.09      812.76     36.30 o 
  16  -1   2      112.61      105.06     17.73 o 
  17  -1   2       44.57       53.14     28.14 o 
  18  -1   2       93.55      129.79     21.17 o 
  19  -1   2      136.92      145.46     35.55 o 
  20  -1   2      217.63      173.10     37.93 o 
  21  -1   2       87.45       62.25     34.43 o 
  22  -1   2      554.97      569.59     62.24 o 
  23  -1   2        0.72      -20.02     69.47 o 
  24  -1   2       32.13      -15.55     26.00 o 
  25  -1   2        4.81       66.83     64.93 o 
  26  -1   2      755.19      891.43     99.97 o 
  27  -1   2       43.76       20.45     64.81 o 
  28  -1   2        8.08       94.69     52.51 o 
  29  -1   2       58.09      153.40     59.07 o 
 -29   0   2       39.23      102.11     82.32 o 
 -28   0   2       32.78       86.07     82.49 o 
 -27   0   2       58.16      -11.22     64.41 o 
 -26   0   2        7.30       57.98     68.28 o 
 -25   0   2        0.56       67.63     65.95 o 
 -24   0   2        0.66      -15.51     58.22 o 
 -23   0   2       13.03       15.48     31.56 o 
 -22   0   2        6.67        1.21     32.97 o 
 -21   0   2       11.10       12.53     19.21 o 
 -20   0   2       13.08       32.99     20.00 o 
 -19   0   2      263.99      234.12     28.89 o 
 -18   0   2      584.02      676.14     39.93 o 
 -17   0   2      347.93      333.90     44.91 o 
 -16   0   2      846.70      874.72     39.76 o 
 -15   0   2     2094.90     1970.73     59.65 o 
 -14   0   2       75.95       76.28     16.17 o 
 -13   0   2      236.87      229.22     22.60 o 
 -12   0   2     3051.84     3029.62     71.03 o 
 -11   0   2        2.72       -5.18      9.33 o 
 -10   0   2      394.39      443.73     49.67 o 
  -9   0   2      423.76      353.22     40.14 o 
  -8   0   2     1533.56     1455.81     41.66 o 
  -7   0   2     4324.94     4063.40     87.06 o 
  -6   0   2      197.09      234.36     20.69 o 
  -5   0   2      686.96      621.75     18.30 o 
  -4   0   2     6227.99     6684.77    103.61 o 
  -3   0   2     1247.35     1249.24     34.87 o 
  -2   0   2        0.12       -5.43      5.43 o 
  -1   0   2        2.52        0.03      1.57 o 
   0   0   2     8396.41     7668.76    284.70 o 
   1   0   2       38.04       16.29      4.45 o 
   2   0   2       44.98       47.82      4.79 o 
   3   0   2       21.93       13.17      5.17 o 
   4   0   2     7423.91     8013.49    112.19 o 
   5   0   2     1322.63     1210.30     24.48 o 
   6   0   2        3.33        7.78      6.25 o 
   7   0   2     1482.87     1625.45     32.69 o 
   8   0   2      703.03      722.15     45.16 o 
   9   0   2     1886.57     1551.24     50.01 o 
  10   0   2      446.14      431.74     22.77 o 
  11   0   2     3940.39     3565.39     77.55 o 
  12   0   2       94.84       83.28     14.60 o 
  13   0   2     1414.93     1337.17     43.45 o 
  14   0   2      396.95      393.15     27.31 o 
  15   0   2       25.15        8.49     12.97 o 
  16   0   2      102.10       99.13     18.83 o 
  17   0   2      609.71      600.03     41.14 o 
  18   0   2     4009.72     3843.17     95.81 o 
  19   0   2      261.18      290.80     37.87 o 
  20   0   2        5.72        0.64     17.68 o 
  21   0   2       18.46       -5.00     29.63 o 
  22   0   2      909.19      921.88     77.01 o 
  23   0   2       19.64      -31.22     31.22 o 
  24   0   2       37.52        9.75     34.45 o 
  25   0   2        0.02      -16.13     36.24 o 
  26   0   2       20.17       19.03     40.72 o 
  27   0   2       64.06       31.60     43.56 o 
  28   0   2        0.18      104.83     51.59 o 
  29   0   2        9.45       77.57     51.80 o 
 -29   1   2       23.76       69.23     81.91 o 
 -28   1   2        1.39       -6.57     69.91 o 
 -27   1   2      152.77      133.52     84.34 o 
 -26   1   2      101.18      104.75     78.48 o 
 -25   1   2        5.27       14.04     34.87 o 
 -24   1   2       36.97        0.86     24.24 o 
 -23   1   2       45.00       -4.48     22.63 o 
 -22   1   2      912.34      926.80     54.00 o 
 -21   1   2      203.30      239.15     39.38 o 
 -20   1   2      146.06      129.34     27.05 o 
 -19   1   2      382.44      365.05     34.38 o 
 -18   1   2     1305.38     1206.36     52.17 o 
 -17   1   2      722.94      626.58     39.26 o 
 -16   1   2      497.96      475.47     47.01 o 
 -15   1   2      319.81      361.28     32.36 o 
 -14   1   2     2112.77     2063.68     83.64 o 
 -13   1   2       32.18       39.06     14.26 o 
 -12   1   2      749.84      724.18     32.58 o 
 -11   1   2      100.25       92.04     14.75 o 
 -10   1   2       70.82       79.71     11.65 o 
  -9   1   2     1987.68     1759.01     47.78 o 
  -8   1   2     8091.96     7939.61    182.65 o 
  -7   1   2     2700.26     2734.67     59.95 o 
  -6   1   2      148.92      147.65     11.78 o 
  -5   1   2       94.86      103.07     10.00 o 
  -4   1   2    38596.66    40420.95    549.84 o 
  -3   1   2       12.31       24.74      5.60 o 
  -2   1   2      918.69      928.62     20.85 o 
  -1   1   2     2567.17     2393.57     54.46 o 
   0   1   2    12570.29    14031.67    224.62 o 
   1   1   2      855.96      778.98     14.96 o 
   2   1   2      244.04      228.35      9.07 o 
   3   1   2      375.93      373.76      9.52 o 
   4   1   2    11848.92    12429.37    170.93 o 
   5   1   2     1442.41     1104.80    118.60 o 
   6   1   2      189.80      133.58     18.33 o 
   7   1   2     1079.20      884.84     68.50 o 
   8   1   2      182.07       25.97     24.15 o 
   9   1   2     3967.91     3717.89     87.86 o 
  10   1   2      238.54      225.26     21.79 o 
  11   1   2     1963.64     1974.76     91.15 o 
  12   1   2      463.63      481.29     36.69 o 
  13   1   2     2670.63     2376.36     63.66 o 
  14   1   2     1042.67      969.89     44.50 o 
  15   1   2      884.83      836.40     42.87 o 
  16   1   2      110.30      112.08     28.87 o 
  17   1   2       43.16       38.56     17.86 o 
  18   1   2       95.00      106.66     22.33 o 
  19   1   2      140.62      143.09     25.71 o 
  20   1   2      220.01      225.33     30.57 o 
  21   1   2       88.25       63.27     23.55 o 
  22   1   2      548.07      647.95     95.90 o 
  23   1   2        0.54        8.10     33.38 o 
  24   1   2       32.48      -16.46     33.86 o 
  25   1   2        5.26       19.87     37.50 o 
  26   1   2      760.26      784.24     83.27 o 
  27   1   2       43.73       58.71     45.28 o 
  28   1   2        8.41      -57.20     67.39 o 
  29   1   2       56.25      175.14     75.06 o 
 -29   2   2       15.13       15.16     75.41 o 
 -28   2   2       40.49       52.48     71.47 o 
 -27   2   2        2.92        1.35     62.41 o 
 -26   2   2      443.09      477.53     68.29 o 
 -25   2   2       16.93       -5.17     26.28 o 
 -24   2   2       14.18        8.69     26.55 o 
 -23   2   2      509.97      544.34     56.57 o 
 -22   2   2      678.20      768.31     53.80 o 
 -21   2   2      136.70      150.38     29.96 o 
 -20   2   2       11.24      -18.35     19.59 o 
 -19   2   2      154.48       81.75     24.34 o 
 -18   2   2       20.36       19.68     19.50 o 
 -17   2   2      288.41      245.21     29.55 o 
 -16   2   2      455.80      472.78     36.38 o 
 -15   2   2     1579.67     1480.28     53.69 o 
 -14   2   2      196.11      192.84     24.01 o 
 -13   2   2     1278.25     1324.12     41.32 o 
 -12   2   2     2092.80     1957.00     65.45 o 
 -11   2   2     1787.36     1788.88     46.63 o 
 -10   2   2      499.19      547.14     21.13 o 
  -9   2   2     1638.45     1677.73     35.01 o 
  -8   2   2     8494.85     9082.28    117.78 o 
  -7   2   2      369.51      405.77     31.20 o 
  -6   2   2      957.92     1069.93     29.09 o 
  -5   2   2      157.37      161.25     13.10 o 
  -4   2   2     3930.56     4110.49     62.64 o 
  -3   2   2      470.98      522.38     14.72 o 
  -2   2   2      144.48      131.15     13.54 o 
  -1   2   2      408.81      459.24     13.50 o 
   0   2   2    19706.59    21038.47    307.56 o 
   1   2   2     2845.16     2750.15     45.80 o 
   2   2   2     2105.48     2183.32     37.17 o 
   3   2   2      516.81      561.62     16.66 o 
   4   2   2     4628.59     4763.88    108.66 o 
   5   2   2      567.10      518.75     21.25 o 
   6   2   2      633.87      660.28     30.20 o 
   7   2   2     5636.45     5693.05     90.25 o 
   8   2   2       93.52       89.32      6.45 o 
   9   2   2      643.11      723.53     55.32 o 
  10   2   2      529.04      584.08     28.99 o 
  11   2   2     1605.70     1421.97     64.49 o 
  12   2   2      349.46      335.12     36.92 o 
  13   2   2      529.67      532.18     32.52 o 
  14   2   2     1271.69     1103.86     44.85 o 
  15   2   2       16.15       -0.57     14.63 o 
  16   2   2      188.16      180.63     24.94 o 
  17   2   2      167.25      134.14     24.24 o 
  18   2   2     1758.78     1673.25     84.18 o 
  19   2   2      337.33      281.13     33.74 o 
  20   2   2      274.42      254.77     32.78 o 
  21   2   2       60.27       15.14     22.83 o 
  22   2   2      187.67      146.66     30.04 o 
  23   2   2       59.67       58.55     27.47 o 
  24   2   2       12.07      -24.38     33.69 o 
  25   2   2       38.90       54.40     39.30 o 
  26   2   2      249.46      276.54     57.10 o 
  27   2   2      191.80      244.00     57.52 o 
  28   2   2      180.24      178.68     55.15 o 
  29   2   2       48.30       78.88     53.30 o 
 -28   3   2      146.82      194.52     63.60 o 
 -27   3   2       20.74       29.58     51.00 o 
 -26   3   2      334.99      254.28     42.78 o 
 -25   3   2       17.74       20.78     42.11 o 
 -24   3   2      156.75      141.39     34.81 o 
 -23   3   2       28.53       -2.75     24.99 o 
 -22   3   2      504.65      483.38     46.80 o 
 -21   3   2       65.79       80.66     37.06 o 
 -20   3   2      502.81      479.74     52.12 o 
 -19   3   2      373.27      386.36     39.52 o 
 -18   3   2      141.29       94.28     25.52 o 
 -17   3   2      239.35      204.74     22.10 o 
 -16   3   2       85.86       50.89     23.80 o 
 -15   3   2      443.16      389.46     23.75 o 
 -14   3   2      633.34      580.84     32.41 o 
 -13   3   2      314.54      322.80     18.38 o 
 -12   3   2      495.95      556.86     21.40 o 
 -11   3   2      437.32      409.77     12.00 o 
 -10   3   2      284.33      321.35     16.67 o 
  -9   3   2     2976.88     2990.96     50.89 o 
  -8   3   2     4763.33     5155.42     80.46 o 
  -7   3   2     1738.12     1698.68     32.86 o 
  -6   3   2      438.27      438.25     15.60 o 
  -5   3   2      268.50      321.01     15.09 o 
  -4   3   2     4307.75     4859.19     91.66 o 
  -3   3   2     2186.86     2193.48     39.24 o 
  -2   3   2     1779.94     1780.57     33.71 o 
  -1   3   2      393.93      358.70     18.29 o 
   0   3   2     6313.83     7029.54    123.83 o 
   1   3   2      964.81      949.82     23.22 o 
   2   3   2     2694.87     2626.50     46.40 o 
   3   3   2     5254.77     5460.59     82.59 o 
   4   3   2     7285.79     8561.27    123.45 o 
   5   3   2     7545.68     7887.49    169.02 o 
   6   3   2     1910.23     2189.43     78.09 o 
   7   3   2       75.59      102.16     10.88 o 
   8   3   2     3921.02     4202.88     65.92 o 
   9   3   2      120.96      149.60     15.09 o 
  10   3   2      244.44      253.50     10.11 o 
  11   3   2      150.46      143.45     13.64 o 
  12   3   2      127.56      125.10     15.08 o 
  13   3   2      274.57      255.50     19.81 o 
  14   3   2      166.94      166.54     17.99 o 
  15   3   2     2070.56     2058.30     46.35 o 
  16   3   2      158.08      142.03     16.64 o 
  17   3   2       68.72       47.42     16.68 o 
  18   3   2      294.93      255.67     25.33 o 
  19   3   2      115.85       88.46     20.51 o 
  20   3   2      139.35      136.67     23.69 o 
  21   3   2      260.76      263.40     29.26 o 
  22   3   2      597.36      507.65     47.61 o 
  23   3   2       87.38       56.88     28.47 o 
  24   3   2       22.07       36.16     29.07 o 
  25   3   2      131.41      157.13     50.61 o 
  26   3   2       43.06      130.05     48.93 o 
  27   3   2       34.67       46.18     45.19 o 
  28   3   2       34.89       39.04     62.12 o 
 -27   4   2       46.33       30.04     34.81 o 
 -26   4   2      122.73       61.28     34.65 o 
 -25   4   2      172.40      143.31     37.09 o 
 -24   4   2      106.13       76.70     32.93 o 
 -23   4   2      192.15      202.00     46.24 o 
 -22   4   2      236.70      240.94     38.99 o 
 -21   4   2        7.36      -22.55     27.60 o 
 -20   4   2       17.60        2.76     23.30 o 
 -19   4   2      331.57      365.35     49.26 o 
 -18   4   2      119.99      139.03     29.13 o 
 -17   4   2      163.58      145.68     24.09 o 
 -16   4   2       68.41       54.56     18.60 o 
 -15   4   2      239.80      224.56     21.40 o 
 -14   4   2      236.53      237.43     16.38 o 
 -13   4   2      284.02      290.51     17.81 o 
 -12   4   2      501.63      488.57     18.77 o 
 -11   4   2     2308.44     2260.49     41.63 o 
 -10   4   2      183.39      176.79     14.14 o 
  -9   4   2      851.14      915.98     25.77 o 
  -8   4   2     5671.40     6209.51     96.74 o 
  -7   4   2     6247.74     6652.37    114.55 o 
  -6   4   2     1801.96     1796.49     42.78 o 
  -5   4   2      263.22      287.08     16.29 o 
  -4   4   2     2446.34     2767.61     50.51 o 
  -3   4   2     1119.60     1303.02     31.34 o 
  -2   4   2     1043.01     1164.56     29.39 o 
  -1   4   2     1656.20     1778.15     37.40 o 
   0   4   2     7484.70     8315.35    120.44 o 
   1   4   2      612.13      635.97     22.17 o 
   2   4   2      876.54      916.91     26.51 o 
   3   4   2      812.47      960.74     26.86 o 
   4   4   2     3784.05     4418.50     73.80 o 
   5   4   2      618.93      662.36     24.94 o 
   6   4   2       33.58       35.81     10.13 o 
   7   4   2      858.96      935.58     28.10 o 
   8   4   2      512.77      490.24     22.73 o 
   9   4   2      115.32      105.04     12.06 o 
  10   4   2      129.20      107.80     12.51 o 
  11   4   2     2856.36     2784.29     51.18 o 
  12   4   2      450.95      374.49     20.24 o 
  13   4   2      181.85      201.37     18.83 o 
  14   4   2      167.19       81.40     24.97 o 
  15   4   2      276.81      294.86     26.02 o 
  16   4   2      260.64      263.29     25.11 o 
  17   4   2      157.19       97.84     17.65 o 
  18   4   2      337.50      332.55     25.69 o 
  19   4   2      252.91      238.74     30.04 o 
  20   4   2       44.27       22.39     27.43 o 
  21   4   2       24.30        3.58     26.93 o 
  22   4   2       10.32       29.86     31.50 o 
  23   4   2      120.20       84.79     37.02 o 
  24   4   2      216.57      175.78     42.08 o 
  25   4   2       30.10       26.53     36.71 o 
  26   4   2      733.75      726.51    108.38 o 
  27   4   2       81.78      109.09     67.62 o 
 -26   5   2       10.18       -1.33     39.38 o 
 -25   5   2       63.09       63.99     40.68 o 
 -24   5   2       23.10       15.53     36.17 o 
 -23   5   2       40.92       51.68     37.48 o 
 -22   5   2      208.89      250.95     51.10 o 
 -21   5   2        3.68       25.16     37.81 o 
 -20   5   2      205.14      119.84     37.59 o 
 -19   5   2      289.42      299.28     45.81 o 
 -18   5   2      188.99      145.15     30.12 o 
 -17   5   2       69.91      114.58     27.53 o 
 -16   5   2       24.97       19.37     21.75 o 
 -15   5   2      937.16     1032.61     70.16 o 
 -14   5   2       85.71       75.41     15.04 o 
 -13   5   2        8.30       17.58     12.10 o 
 -12   5   2      159.19      152.60     16.92 o 
 -11   5   2      421.19      407.75     36.50 o 
 -10   5   2       44.40       59.12     16.84 o 
  -9   5   2      382.98      446.11     26.68 o 
  -8   5   2       67.28       41.33     19.98 o 
  -7   5   2       92.31       95.81     15.14 o 
  -6   5   2      402.95      382.12     26.29 o 
  -5   5   2      278.47      284.41     18.69 o 
  -4   5   2     2747.81     2795.65     54.96 o 
  -3   5   2     1598.30     1593.06     38.92 o 
  -2   5   2     1622.21     1625.61     39.44 o 
  -1   5   2      473.53      407.67     26.92 o 
   0   5   2     1725.04     1872.93     42.92 o 
   1   5   2      232.73      263.19     18.09 o 
   2   5   2       25.40       44.67     16.62 o 
   3   5   2      375.85      332.66     24.12 o 
   4   5   2      280.16      304.01     19.91 o 
   5   5   2      161.53      152.96     15.78 o 
   6   5   2      257.06      276.89     19.19 o 
   7   5   2      624.95      595.72     26.25 o 
   8   5   2      115.89      130.68     15.51 o 
   9   5   2      568.29      600.80     27.70 o 
  10   5   2       86.81       62.94     12.17 o 
  11   5   2      372.09      409.72     20.79 o 
  12   5   2       36.55       22.20     10.92 o 
  13   5   2       47.55       47.90     11.46 o 
  14   5   2      255.85      303.22     23.37 o 
  15   5   2      946.15      932.79     54.47 o 
  16   5   2      812.40      806.66     52.48 o 
  17   5   2        1.57       23.98     23.89 o 
  18   5   2      299.59      235.99     41.67 o 
  19   5   2      489.72      424.02     51.27 o 
  20   5   2      236.94      200.67     41.13 o 
  21   5   2       30.70       71.65     33.70 o 
  22   5   2      253.11      283.45     47.95 o 
  23   5   2       30.44       16.43     34.22 o 
  24   5   2       43.27       -3.07     34.40 o 
  25   5   2       11.31       33.17     39.31 o 
  26   5   2      277.02      250.32     52.70 o 
 -24   6   2       73.63      134.26     47.65 o 
 -23   6   2      338.72      359.90     56.91 o 
 -22   6   2      269.18      221.63     56.66 o 
 -21   6   2       16.54       11.93     35.02 o 
 -20   6   2       79.50       94.57     39.81 o 
 -19   6   2      359.21      402.92    119.57 o 
 -18   6   2      187.41      109.97     31.23 o 
 -17   6   2      301.84      304.40     54.64 o 
 -16   6   2      160.11      130.66     37.99 o 
 -15   6   2      937.57      917.73     39.25 o 
 -14   6   2       19.54       38.10     18.01 o 
 -13   6   2       12.87       -2.15     22.62 o 
 -12   6   2      129.49      101.31     30.67 o 
 -11   6   2       44.91       74.62     40.89 o 
 -10   6   2      145.86       97.57     21.60 o 
  -9   6   2       83.81       81.84     20.48 o 
  -8   6   2      231.06      214.99     41.33 o 
  -7   6   2       15.33       12.46     16.34 o 
  -6   6   2      100.25      113.24     16.72 o 
  -5   6   2     1034.06     1063.77     35.68 o 
  -4   6   2     1540.82     1604.04     47.64 o 
  -3   6   2     1407.29     1324.39     39.50 o 
  -2   6   2     1282.55     1244.12     50.32 o 
  -1   6   2      453.98      399.33     25.11 o 
   0   6   2     1597.98     1791.03     61.64 o 
   1   6   2       69.19       73.32     15.46 o 
   2   6   2      699.80      740.31     31.05 o 
   3   6   2      657.95      701.86     31.53 o 
   4   6   2     1066.53     1057.35     35.91 o 
   5   6   2      388.66      388.95     24.72 o 
   6   6   2       51.21       38.80     26.75 o 
   7   6   2      697.69      726.60     33.33 o 
   8   6   2       28.63       33.93     14.60 o 
   9   6   2      134.44       91.97     17.05 o 
  10   6   2       21.32       27.62     15.31 o 
  11   6   2       46.23       35.91     22.98 o 
  12   6   2      221.81      189.65     20.63 o 
  13   6   2       13.70       39.85     15.52 o 
  14   6   2        3.15        8.27     13.76 o 
  15   6   2      100.97       46.48     13.13 o 
  16   6   2        7.48      -16.13     40.61 o 
  17   6   2      115.63       42.63     50.71 o 
  18   6   2        1.62      -26.06     43.23 o 
  19   6   2       11.03       30.73     33.92 o 
  20   6   2       10.53       46.79     37.38 o 
  21   6   2       26.76      -31.26     31.26 o 
  22   6   2       79.82       64.14     39.34 o 
  23   6   2      233.72      295.63     53.27 o 
  24   6   2      144.21      101.60     45.61 o 
 -22   7   2        4.86       69.18     43.92 o 
 -21   7   2      349.96      386.00     60.76 o 
 -20   7   2        2.91       -5.98     80.30 o 
 -19   7   2      667.63      609.97     75.17 o 
 -18   7   2       28.19       38.99     30.54 o 
 -17   7   2       50.60       89.22     31.40 o 
 -16   7   2       24.08       27.42     25.33 o 
 -15   7   2      606.97      670.09     43.43 o 
 -14   7   2        2.18       -9.15     18.09 o 
 -13   7   2      124.81      163.86     39.45 o 
 -12   7   2       91.35      111.71     33.68 o 
 -11   7   2      293.35      292.04     57.49 o 
 -10   7   2        6.19       24.90     36.45 o 
  -9   7   2      241.24      226.86     30.17 o 
  -8   7   2      140.81      113.78     24.43 o 
  -7   7   2       28.50       35.69     20.03 o 
  -6   7   2       25.51       17.44     19.48 o 
  -5   7   2      204.75      198.17     26.76 o 
  -4   7   2     1441.43     1381.18     53.05 o 
  -3   7   2      253.89      265.33     29.71 o 
  -2   7   2       28.87       13.63     15.30 o 
  -1   7   2     1261.83     1334.10     47.64 o 
   0   7   2      361.99      359.24     27.08 o 
   1   7   2      189.79      181.52     21.80 o 
   2   7   2      188.78      196.48     22.53 o 
   3   7   2      808.52      864.53     37.56 o 
   4   7   2      324.09      367.88     27.33 o 
   5   7   2       22.67        9.65     15.00 o 
   6   7   2      364.50      337.20     26.31 o 
   7   7   2      141.05      122.00     30.95 o 
   8   7   2       93.11      108.74     24.51 o 
   9   7   2      203.45      206.86     29.27 o 
  10   7   2       59.00       33.18     23.99 o 
  11   7   2      125.32      139.85     21.30 o 
  12   7   2       50.53       58.29     18.79 o 
  13   7   2       67.09       74.16     31.21 o 
  14   7   2       50.10       78.07     21.82 o 
  15   7   2       34.50       34.69     19.52 o 
  16   7   2       60.27      -12.50     46.81 o 
  17   7   2        4.39       -3.73     41.86 o 
  18   7   2       16.54      116.52     62.16 o 
  19   7   2      210.33      157.68     46.92 o 
  20   7   2      185.05      185.17     48.37 o 
  21   7   2      117.03      110.07     51.93 o 
  22   7   2      282.06      367.14     61.54 o 
 -19   8   2       10.62       11.71     39.82 o 
 -18   8   2      115.49      155.29     39.03 o 
 -17   8   2      195.71      273.79     43.80 o 
 -16   8   2      132.95      120.69     37.51 o 
 -15   8   2      100.81       71.51     25.40 o 
 -14   8   2       14.71       13.11     21.95 o 
 -13   8   2       46.32       24.11     27.97 o 
 -12   8   2      133.45      170.96     42.49 o 
 -11   8   2      456.64      442.78     58.66 o 
 -10   8   2       11.80        4.97     30.47 o 
  -9   8   2        1.49       -0.63     28.72 o 
  -8   8   2      291.69      319.10     47.01 o 
  -7   8   2      134.36      152.63     28.72 o 
  -6   8   2       23.42       47.32     23.66 o 
  -5   8   2      244.86      235.34     32.41 o 
  -4   8   2       15.06       23.43     22.26 o 
  -3   8   2       15.81       -9.41     20.72 o 
  -2   8   2        4.82      -19.33     20.42 o 
  -1   8   2       44.95       54.80     23.09 o 
   0   8   2      223.59      203.32     41.91 o 
   1   8   2      317.96      325.83     34.02 o 
   2   8   2       29.48       25.91     18.66 o 
   3   8   2      117.52      113.04     26.51 o 
   4   8   2        1.24        6.42     22.17 o 
   5   8   2       40.84       26.60     32.09 o 
   6   8   2       23.55       40.94     23.09 o 
   7   8   2      465.16      512.84     43.87 o 
   8   8   2       83.78      111.33     27.99 o 
   9   8   2        1.80      -15.91     24.73 o 
  10   8   2       59.20       40.53     26.37 o 
  11   8   2      535.54      505.67     41.34 o 
  12   8   2       61.99       20.54     22.58 o 
  13   8   2       62.33       49.31     25.20 o 
  14   8   2       78.78       67.93     24.90 o 
  15   8   2       21.60      -18.24     20.02 o 
  16   8   2        1.80      -35.59     51.47 o 
  17   8   2      293.96      275.38     78.79 o 
  18   8   2      330.96      385.69     90.83 o 
  19   8   2      249.08      275.54     83.94 o 
 -15   9   2       23.39       15.18     31.58 o 
 -14   9   2      147.52       98.35     29.71 o 
 -13   9   2        0.73        3.86     25.10 o 
 -12   9   2       74.63       33.12     37.92 o 
 -11   9   2      282.84      315.69     54.44 o 
 -10   9   2       12.09        7.07     35.89 o 
  -9   9   2       11.99       17.33     45.74 o 
  -8   9   2      128.48       76.06     40.35 o 
  -7   9   2       42.49       53.94     37.13 o 
  -6   9   2       95.25      109.47     39.72 o 
  -5   9   2        3.27      -14.28     24.90 o 
  -4   9   2      368.77      413.42     55.29 o 
  -3   9   2       60.57       40.88     28.43 o 
  -2   9   2       72.80       78.87     37.03 o 
  -1   9   2      174.15      147.87     40.90 o 
   0   9   2      194.09      212.99     42.75 o 
   1   9   2        7.50      -11.78     31.48 o 
   2   9   2       39.71       60.56     34.15 o 
   3   9   2      319.59      313.71     47.56 o 
   4   9   2       53.37       62.71     35.20 o 
   5   9   2       92.13      144.09     39.48 o 
   6   9   2        0.98       -4.36     26.51 o 
   7   9   2      389.66      367.34     42.63 o 
   8   9   2       45.51       51.94     29.48 o 
   9   9   2      128.87      160.23     48.84 o 
  10   9   2       26.36       15.88     24.60 o 
  11   9   2      211.55      171.04     32.12 o 
  12   9   2       21.11       54.44     25.74 o 
  13   9   2       22.67       61.62     37.14 o 
  14   9   2      188.14      218.74     34.15 o 
  15   9   2      122.96       67.57     48.94 o 
  -9  10   2      143.20      112.72     53.02 o 
  -8  10   2        6.48       25.70     39.96 o 
  -7  10   2      457.01      469.46     93.05 o 
  -6  10   2       29.89       25.71     57.68 o 
  -5  10   2        9.28       96.79     60.01 o 
  -4  10   2      500.96      476.06     90.87 o 
  -3  10   2       44.00       69.37     61.12 o 
  -2  10   2      102.14      195.59     68.85 o 
  -1  10   2      168.33      194.20     47.96 o 
   0  10   2      904.51     1114.73     84.53 o 
   1  10   2       25.80       36.92     40.68 o 
   2  10   2       46.74       79.49     43.24 o 
   3  10   2      353.53      403.47     80.47 o 
   4  10   2       29.43       59.50     41.97 o 
   5  10   2       94.77       95.43     44.24 o 
   6  10   2      103.29       91.84     65.09 o 
   7  10   2      675.47      741.62    108.40 o 
   8  10   2      283.88      380.71     87.36 o 
   9  10   2       80.26       65.49     66.67 o 
  -9 -10   3      226.79      179.11     73.90 o 
  -8 -10   3      191.77      302.03     84.94 o 
  -7 -10   3      101.24       47.35     61.01 o 
  -6 -10   3       30.33       34.12     38.57 o 
  -5 -10   3       33.46       45.10     39.23 o 
  -4 -10   3       14.76       43.10     70.18 o 
  -3 -10   3       55.29       88.86     41.69 o 
  -2 -10   3       69.31       85.81     44.58 o 
  -1 -10   3        8.42       -0.02     35.73 o 
   0 -10   3      184.75      241.57     62.58 o 
   1 -10   3      214.74      256.96     51.86 o 
   2 -10   3       98.13       45.59     37.42 o 
   3 -10   3       40.42       40.09     37.62 o 
   4 -10   3      181.83      184.80     69.78 o 
   5 -10   3      323.16      461.92     95.24 o 
   6 -10   3      135.40      255.67     78.57 o 
   7 -10   3      129.90       74.74     66.76 o 
   8 -10   3        3.12        8.57     59.19 o 
   9 -10   3      105.60      111.70     71.36 o 
 -15  -9   3       68.04       70.97     65.76 o 
 -14  -9   3       31.55      -10.20     56.09 o 
 -13  -9   3      288.67      186.78     77.60 o 
 -12  -9   3        7.11       -7.48     54.35 o 
 -11  -9   3       88.92      125.61     64.42 o 
 -10  -9   3      216.70      171.06     72.48 o 
  -9  -9   3      509.73      607.14    100.61 o 
  -8  -9   3       15.99       65.59     35.64 o 
  -7  -9   3       24.08       16.84     29.82 o 
  -6  -9   3       63.14       57.74     37.57 o 
  -5  -9   3       49.74       73.30     35.23 o 
  -4  -9   3       68.60       89.64     35.68 o 
  -3  -9   3      166.85      175.48     41.74 o 
  -2  -9   3      298.55      305.29     47.51 o 
  -1  -9   3       96.49       42.90     34.18 o 
   0  -9   3       57.04       29.68     31.98 o 
   1  -9   3      244.00      265.90     45.17 o 
   2  -9   3        8.62      -10.05     30.21 o 
   3  -9   3       41.62       25.92     31.70 o 
   4  -9   3       18.22       13.79     41.40 o 
   5  -9   3      438.41      409.74     53.16 o 
   6  -9   3      132.13      165.26     59.87 o 
   7  -9   3      253.76      206.43     69.02 o 
   8  -9   3      237.21      374.44     81.54 o 
   9  -9   3      201.40      233.81     72.86 o 
  10  -9   3       81.80       62.42     57.85 o 
  11  -9   3      165.93       59.14     53.84 o 
  12  -9   3       51.26       73.03     62.11 o 
  13  -9   3       52.35       76.54     58.52 o 
  14  -9   3       37.08       74.73     64.62 o 
  15  -9   3      110.47      133.04     76.11 o 
 -19  -8   3       52.11       33.49     58.86 o 
 -18  -8   3      114.07      139.32     68.80 o 
 -17  -8   3       51.88       39.32     59.25 o 
 -16  -8   3        9.69       27.26     50.48 o 
 -15  -8   3       72.92       68.14     55.30 o 
 -14  -8   3      145.41      184.48     66.75 o 
 -13  -8   3      100.59       88.88     58.61 o 
 -12  -8   3      238.53      239.36     66.98 o 
 -11  -8   3       42.54        0.22     46.42 o 
 -10  -8   3      113.02       86.52     33.38 o 
  -9  -8   3       55.25       24.44     28.81 o 
  -8  -8   3      198.62      200.17     53.03 o 
  -7  -8   3       14.13       12.53     31.36 o 
  -6  -8   3      249.70      288.13     48.77 o 
  -5  -8   3      182.35      174.95     37.72 o 
  -4  -8   3      117.07      140.11     34.87 o 
  -3  -8   3       99.20       75.30     32.23 o 
  -2  -8   3      164.17      166.33     35.51 o 
  -1  -8   3      113.47      129.68     33.95 o 
   0  -8   3       62.96      102.99     31.48 o 
   1  -8   3      106.32      146.77     35.08 o 
   2  -8   3      381.67      392.85    112.09 o 
   3  -8   3       30.53       40.42     27.02 o 
   4  -8   3       15.24       14.26     26.64 o 
   5  -8   3       36.67       29.07     27.71 o 
   6  -8   3       70.47       59.14     42.07 o 
   7  -8   3        9.72       29.82     44.47 o 
   8  -8   3       82.16      120.93     53.82 o 
   9  -8   3      153.45       88.75     48.02 o 
  10  -8   3      138.25      243.58     67.05 o 
  11  -8   3      180.23      199.68     63.05 o 
  12  -8   3      105.72      144.54     63.13 o 
  13  -8   3       90.72       30.67     51.35 o 
  14  -8   3      148.57      140.04     61.93 o 
  15  -8   3       14.23       68.52     57.28 o 
  16  -8   3      291.26      317.30     84.59 o 
  17  -8   3       58.63       96.97     67.04 o 
  18  -8   3       95.80       77.02     70.90 o 
  19  -8   3      167.30       49.65     70.19 o 
 -22  -7   3       61.43       96.71     67.49 o 
 -21  -7   3      328.42      265.85     83.81 o 
 -20  -7   3       65.84      124.07     68.06 o 
 -19  -7   3       57.30      197.81     67.24 o 
 -18  -7   3       95.18      201.81     72.00 o 
 -17  -7   3      194.36      279.49     71.35 o 
 -16  -7   3      123.35       78.52     54.54 o 
 -15  -7   3      163.97      166.27     59.16 o 
 -14  -7   3       17.73      -38.50     38.50 o 
 -13  -7   3       88.13      115.42     50.56 o 
 -12  -7   3       69.90       42.18     27.19 o 
 -11  -7   3       19.51        5.00     22.57 o 
 -10  -7   3      111.05      128.26     52.09 o 
  -9  -7   3      373.19      391.66     43.33 o 
  -8  -7   3      135.36      146.78     31.85 o 
  -7  -7   3      125.12      101.51     28.31 o 
  -6  -7   3      326.64      373.38     49.45 o 
  -5  -7   3      159.67      160.96     40.12 o 
  -4  -7   3      171.26      167.89     33.02 o 
  -3  -7   3     1329.84     1311.32     67.12 o 
  -2  -7   3      442.44      515.22     48.97 o 
  -1  -7   3     1435.85     1407.96     68.09 o 
   0  -7   3      272.33      273.76     37.68 o 
   1  -7   3      280.79      241.15     36.83 o 
   2  -7   3      199.35      183.97     32.97 o 
   3  -7   3       21.77       34.80     24.69 o 
   4  -7   3        7.70       39.51     23.82 o 
   5  -7   3       74.34       60.18     29.49 o 
   6  -7   3       93.64       58.25     24.52 o 
   7  -7   3       38.88        7.64     27.97 o 
   8  -7   3      144.44      111.48     32.38 o 
   9  -7   3       27.47       -8.55     20.10 o 
  10  -7   3      112.73      114.06     38.71 o 
  11  -7   3       63.57       60.52     35.22 o 
  12  -7   3       57.48      111.58     40.22 o 
  13  -7   3      304.91      290.07     49.68 o 
  14  -7   3       88.69      173.72     45.00 o 
  15  -7   3       54.49       97.96     78.36 o 
  16  -7   3      141.76      211.49     49.63 o 
  17  -7   3      428.28      380.54     59.49 o 
  18  -7   3      138.87      281.32     55.29 o 
  19  -7   3        1.19       75.81     84.69 o 
  20  -7   3      259.74      312.85     59.16 o 
  21  -7   3       64.43      171.09    122.32 o 
  22  -7   3       41.13       67.83     63.28 o 
 -24  -6   3       73.31      342.82    213.68 o 
 -23  -6   3       17.68      200.63    146.93 o 
 -22  -6   3      311.98      399.59    107.65 o 
 -21  -6   3       18.87      -15.58     45.04 o 
 -20  -6   3       66.67      141.36     40.58 o 
 -19  -6   3       41.33      103.79     50.42 o 
 -18  -6   3      109.93      114.75     77.93 o 
 -17  -6   3      213.32      186.57     64.05 o 
 -16  -6   3       20.78       71.39     31.78 o 
 -15  -6   3      215.90      251.52     41.51 o 
 -14  -6   3       42.11       38.54     25.24 o 
 -13  -6   3       10.36       47.62     18.93 o 
 -12  -6   3       13.63       30.49     18.79 o 
 -11  -6   3      282.42      272.58     33.09 o 
 -10  -6   3      147.40      170.60     34.09 o 
  -9  -6   3       42.50       43.20     19.23 o 
  -8  -6   3      274.56      262.54     39.60 o 
  -7  -6   3      671.35      640.61     40.52 o 
  -6  -6   3      437.04      424.93     31.05 o 
  -5  -6   3     2410.34     2374.51     66.95 o 
  -4  -6   3     1885.61     2011.95     62.66 o 
  -3  -6   3     2796.19     2801.63     88.62 o 
  -2  -6   3      737.36      883.29     41.66 o 
  -1  -6   3       58.80       68.22     20.47 o 
   0  -6   3      661.11      670.46     40.87 o 
   1  -6   3     1393.98     1241.55     51.71 o 
   2  -6   3      738.46      751.85     42.43 o 
   3  -6   3      489.65      476.01     37.47 o 
   4  -6   3      446.46      424.48     35.32 o 
   5  -6   3       84.49       83.17     22.06 o 
   6  -6   3      835.86      817.74     45.32 o 
   7  -6   3       32.64       64.84     20.72 o 
   8  -6   3       49.04       56.48     20.70 o 
   9  -6   3      279.09      333.42     32.87 o 
  10  -6   3      101.24      107.77     23.37 o 
  11  -6   3      258.21      251.18     43.13 o 
  12  -6   3      303.51      379.14     50.35 o 
  13  -6   3     2170.96     2123.73     96.99 o 
  14  -6   3      170.84      142.95     38.81 o 
  15  -6   3       17.99       54.12     47.94 o 
  16  -6   3       15.41       65.90     34.64 o 
  17  -6   3       99.24      125.58     40.88 o 
  18  -6   3      186.77      167.86     60.84 o 
  19  -6   3       54.56       42.40     35.33 o 
  20  -6   3       76.93       97.26     61.30 o 
  21  -6   3      120.24      192.65     73.61 o 
  22  -6   3      105.54      121.83    137.29 o 
  23  -6   3      108.89      249.13     71.51 o 
  24  -6   3       34.66      129.95     84.59 o 
 -25  -5   3      127.60      255.17     68.84 o 
 -24  -5   3       68.15      177.84     47.04 o 
 -23  -5   3       23.72       66.20     47.71 o 
 -22  -5   3       77.19      153.68     44.16 o 
 -21  -5   3        8.27       47.56     33.63 o 
 -20  -5   3       94.21      110.35     37.37 o 
 -19  -5   3       55.34       13.65     31.59 o 
 -18  -5   3       71.04      118.53     30.81 o 
 -17  -5   3       41.91       44.16     25.07 o 
 -16  -5   3       66.77       45.37     19.39 o 
 -15  -5   3      375.12      371.27     30.71 o 
 -14  -5   3      521.76      501.66     33.77 o 
 -13  -5   3      308.82      313.85     27.23 o 
 -12  -5   3      421.23      429.19     29.80 o 
 -11  -5   3      559.66      602.49     34.74 o 
 -10  -5   3      117.94      155.23     19.57 o 
  -9  -5   3       77.06       69.95     15.28 o 
  -8  -5   3       44.21       28.57     15.49 o 
  -7  -5   3      222.35      258.40     22.02 o 
  -6  -5   3     1309.73     1331.71     41.08 o 
  -5  -5   3     1176.37     1112.78     37.62 o 
  -4  -5   3     1611.44     1618.12     50.32 o 
  -3  -5   3     2227.68     2144.04     65.93 o 
  -2  -5   3      417.36      526.49     28.64 o 
  -1  -5   3      313.75      268.28     23.85 o 
   0  -5   3      289.83      283.00     21.09 o 
   1  -5   3     1188.65     1285.80     38.18 o 
   2  -5   3      719.89      855.38     30.92 o 
   3  -5   3      175.40      215.64     19.29 o 
   4  -5   3       48.01       39.45     11.69 o 
   5  -5   3      249.77      223.63     22.36 o 
   6  -5   3      234.33      213.95     29.31 o 
   7  -5   3      112.95      113.45     23.72 o 
   8  -5   3      287.64      249.95     30.97 o 
   9  -5   3     1040.99      994.36     41.05 o 
  10  -5   3      202.75      199.18     23.54 o 
  11  -5   3      575.76      585.06     34.45 o 
  12  -5   3      546.52      476.46     44.93 o 
  13  -5   3     1419.93     1251.03     70.57 o 
  14  -5   3       73.41       48.68     29.85 o 
  15  -5   3       13.72       43.04     30.07 o 
  16  -5   3      719.60      755.19     66.06 o 
  17  -5   3      146.77      157.72     37.86 o 
  18  -5   3       55.67      105.94     35.34 o 
  19  -5   3       37.08       48.33     31.59 o 
  20  -5   3      235.53      255.27     53.85 o 
  21  -5   3      209.90      224.91     45.57 o 
  22  -5   3       53.24      111.73     38.78 o 
  23  -5   3       44.04       75.10     54.45 o 
  24  -5   3      165.23      240.42     69.84 o 
  25  -5   3      125.17      173.79     77.85 o 
  26  -5   3       53.14      377.65     78.38 o 
 -27  -4   3       34.37      189.81    106.40 o 
 -26  -4   3      115.32      146.66     50.55 o 
 -25  -4   3      272.37      302.39     73.02 o 
 -24  -4   3      216.08      208.25     58.44 o 
 -23  -4   3        1.11       25.63     38.71 o 
 -22  -4   3      197.24      171.09     40.42 o 
 -21  -4   3      337.19      337.83     45.86 o 
 -20  -4   3       88.83       55.75     28.77 o 
 -19  -4   3       87.78       92.01     28.97 o 
 -18  -4   3      296.07      271.74     38.13 o 
 -17  -4   3     1130.66     1005.96     43.52 o 
 -16  -4   3       30.05       35.75     16.85 o 
 -15  -4   3      151.09      232.89     24.13 o 
 -14  -4   3       17.95       22.70     15.21 o 
 -13  -4   3      201.67      198.20     23.82 o 
 -12  -4   3      581.07      586.63     31.16 o 
 -11  -4   3     1030.44     1069.94     41.46 o 
 -10  -4   3      123.60      103.80     24.39 o 
  -9  -4   3     2289.30     2436.02    109.54 o 
  -8  -4   3      181.07      219.49     21.53 o 
  -7  -4   3      119.11      156.38     17.28 o 
  -6  -4   3    10929.01    11826.28    201.95 o 
  -5  -4   3      878.16      958.02     61.47 o 
  -4  -4   3      759.75      727.04     30.25 o 
  -3  -4   3      492.57      532.07     30.98 o 
  -2  -4   3     1852.71     2046.78     55.08 o 
  -1  -4   3      284.04      299.14     22.12 o 
   0  -4   3     1275.73     1210.40     53.29 o 
   1  -4   3     3372.06     3498.44     73.17 o 
   2  -4   3     5971.98     6819.90    122.53 o 
   3  -4   3      235.91      286.35     18.62 o 
   4  -4   3      109.35      110.38     15.26 o 
   5  -4   3     1331.85     1578.75     46.90 o 
   6  -4   3       58.02       79.00     12.60 o 
   7  -4   3      495.02      477.40     23.73 o 
   8  -4   3      438.53      444.82     36.37 o 
   9  -4   3      476.74      452.14     26.53 o 
  10  -4   3      205.99      186.25     17.96 o 
  11  -4   3      173.84      157.98     26.09 o 
  12  -4   3      473.57      439.29     32.16 o 
  13  -4   3      836.17      740.63     35.70 o 
  14  -4   3      130.58      137.99     26.82 o 
  15  -4   3       19.24       13.59     20.70 o 
  16  -4   3      324.38      333.74     37.89 o 
  17  -4   3      341.69      369.62     31.46 o 
  18  -4   3       90.50       59.49     20.05 o 
  19  -4   3       18.01       14.13     18.34 o 
  20  -4   3       64.30       64.09     28.53 o 
  21  -4   3       24.97       56.15     27.88 o 
  22  -4   3      187.29      190.74     42.76 o 
  23  -4   3       55.97       56.62     36.48 o 
  24  -4   3      219.84      172.35     44.29 o 
  25  -4   3        6.67       98.81     55.87 o 
  26  -4   3      211.96      311.42     80.01 o 
  27  -4   3      234.14      338.60     81.40 o 
 -28  -3   3       11.49       61.32     47.71 o 
 -27  -3   3       13.32       68.48     78.32 o 
 -26  -3   3      286.24      224.86     61.56 o 
 -25  -3   3       23.56       34.25     43.82 o 
 -24  -3   3      160.04      130.83     49.16 o 
 -23  -3   3        2.44      -11.57     37.51 o 
 -22  -3   3      172.48      188.19     78.92 o 
 -21  -3   3      710.01      620.81    113.09 o 
 -20  -3   3      109.98       89.85     72.32 o 
 -19  -3   3       46.22       36.79     20.58 o 
 -18  -3   3       31.16       11.59     18.81 o 
 -17  -3   3      293.50      272.10     30.39 o 
 -16  -3   3       55.26       74.62     22.28 o 
 -15  -3   3       73.67       78.65     15.15 o 
 -14  -3   3      446.15      441.34     24.72 o 
 -13  -3   3      460.89      469.84     28.87 o 
 -12  -3   3       69.40       87.26     17.41 o 
 -11  -3   3      291.11      316.25     29.31 o 
 -10  -3   3     5630.38     6132.68    121.79 o 
  -9  -3   3     1389.62     1370.36     43.26 o 
  -8  -3   3     2891.87     2999.17     68.97 o 
  -7  -3   3     1825.77     1775.26     60.53 o 
  -6  -3   3      436.12      496.56     27.07 o 
  -5  -3   3        3.06        5.69      8.32 o 
  -4  -3   3     1003.70      970.98     28.15 o 
  -3  -3   3     1389.25     1414.96     33.91 o 
  -2  -3   3     7519.76     8024.54    129.40 o 
  -1  -3   3      558.32      555.93     21.32 o 
   0  -3   3      214.85      229.00     14.88 o 
   1  -3   3     4115.89     3916.13     68.97 o 
   2  -3   3     6867.06     6831.40    172.63 o 
   3  -3   3     1731.46     1949.07     63.02 o 
   4  -3   3     5863.51     5923.51    130.48 o 
   5  -3   3     5023.80     5325.59    102.09 o 
   6  -3   3     1844.86     2129.01     44.88 o 
   7  -3   3     2504.98     2767.45     54.78 o 
   8  -3   3      375.17      424.48     20.03 o 
   9  -3   3      680.17      678.00     23.20 o 
  10  -3   3       47.54       69.29     10.56 o 
  11  -3   3      198.31      173.21     14.10 o 
  12  -3   3      283.43      280.78     30.27 o 
  13  -3   3      443.37      429.95     21.41 o 
  14  -3   3      143.01      124.22     15.29 o 
  15  -3   3       46.85       34.00     16.99 o 
  16  -3   3      740.81      783.56     40.34 o 
  17  -3   3      665.67      695.56     39.30 o 
  18  -3   3      252.49      249.27     27.87 o 
  19  -3   3      144.48      115.00     23.55 o 
  20  -3   3     1784.69     1809.40     63.11 o 
  21  -3   3      250.49      291.20     32.76 o 
  22  -3   3      192.95      159.61     35.31 o 
  23  -3   3      344.01      307.29     44.47 o 
  24  -3   3      247.59      323.06     61.69 o 
  25  -3   3      302.73      353.45     66.24 o 
  26  -3   3      192.42      330.36     65.28 o 
  27  -3   3      143.26      188.73     56.48 o 
  28  -3   3       76.47      187.70     97.13 o 
 -29  -2   3       17.70       51.86     49.48 o 
 -28  -2   3      106.10      102.33     53.26 o 
 -27  -2   3       71.15      -13.26     67.66 o 
 -26  -2   3       55.76      116.87     78.10 o 
 -25  -2   3      115.41      133.88     77.85 o 
 -24  -2   3       45.59       67.04     67.45 o 
 -23  -2   3       21.60      -36.64     52.02 o 
 -22  -2   3       84.13       51.03     59.35 o 
 -21  -2   3      312.19      298.31     80.90 o 
 -20  -2   3       58.74       35.52     24.02 o 
 -19  -2   3      450.20      466.89     42.55 o 
 -18  -2   3      383.03      389.17     33.77 o 
 -17  -2   3     1913.76     1886.35     50.07 o 
 -16  -2   3      306.79      311.14     22.98 o 
 -15  -2   3      445.40      372.15     23.83 o 
 -14  -2   3     1086.40     1033.45     33.18 o 
 -13  -2   3      647.08      671.64     26.56 o 
 -12  -2   3      588.42      578.97     30.45 o 
 -11  -2   3      730.07      746.15     25.50 o 
 -10  -2   3     1738.86     2044.21     43.75 o 
  -9  -2   3      404.88      458.38     19.42 o 
  -8  -2   3     1144.02     1282.73     30.79 o 
  -7  -2   3      907.46      924.76     53.58 o 
  -6  -2   3     1496.80     1577.38     92.28 o 
  -5  -2   3      593.82      509.28     28.11 o 
  -4  -2   3     1145.33     1159.93     46.96 o 
  -3  -2   3      858.37      872.19     26.31 o 
  -2  -2   3     5767.62     6056.72    114.27 o 
  -1  -2   3       40.53       32.68      7.71 o 
   0  -2   3     1785.53     1780.42     40.11 o 
   1  -2   3     9011.11     9026.22    194.57 o 
   2  -2   3    10727.52    11307.17    232.93 o 
   3  -2   3      391.26      347.38     18.91 o 
   4  -2   3       70.39       55.13      7.99 o 
   5  -2   3     5578.79     5826.54    101.23 o 
   6  -2   3     4288.53     4507.23    102.10 o 
   7  -2   3      201.04      202.47     18.20 o 
   8  -2   3     1020.93     1010.32     24.09 o 
   9  -2   3       70.54       52.10     13.29 o 
  10  -2   3      929.60      961.32     25.02 o 
  11  -2   3       87.36       71.90     10.20 o 
  12  -2   3     1179.18     1247.88     33.33 o 
  13  -2   3     1449.51     1385.57     44.57 o 
  14  -2   3      274.05      327.58     20.10 o 
  15  -2   3       11.23       30.17     11.37 o 
  16  -2   3      513.36      455.07     23.33 o 
  17  -2   3      426.66      403.86     31.47 o 
  18  -2   3      586.13      571.70     37.80 o 
  19  -2   3       21.88       11.87     18.52 o 
  20  -2   3     1872.23     1915.55     63.53 o 
  21  -2   3       25.47       60.40     27.74 o 
  22  -2   3       32.95       46.18     27.22 o 
  23  -2   3       80.18       46.79     28.77 o 
  24  -2   3        5.97       63.13     42.39 o 
  25  -2   3        5.24       32.31     39.57 o 
  26  -2   3       25.93       46.99     53.99 o 
  27  -2   3       16.77      108.28     48.01 o 
  28  -2   3       54.19       60.91     81.21 o 
  29  -2   3      233.44      375.61    163.07 o 
 -29  -1   3      220.01      195.07    100.02 o 
 -28  -1   3      541.88      576.57    135.74 o 
 -27  -1   3       10.29      -31.95     68.86 o 
 -26  -1   3       34.19       27.81     69.47 o 
 -25  -1   3      153.44      210.15     90.46 o 
 -24  -1   3       29.73       54.19     67.36 o 
 -23  -1   3       19.37      -47.55     47.55 o 
 -22  -1   3       27.97       48.00     28.69 o 
 -21  -1   3      525.74      548.58     68.99 o 
 -20  -1   3     1450.60     1454.56     56.10 o 
 -19  -1   3     1246.88     1192.47     48.90 o 
 -18  -1   3      291.76      293.39     43.10 o 
 -17  -1   3      751.60      718.17     37.92 o 
 -16  -1   3      221.27      212.48     23.06 o 
 -15  -1   3     2225.69     2196.71     60.33 o 
 -14  -1   3      182.86      174.33     21.66 o 
 -13  -1   3      666.30      565.53     38.41 o 
 -12  -1   3      166.83      184.81     41.13 o 
 -11  -1   3      368.88      367.84     19.31 o 
 -10  -1   3     3418.46     3155.12     59.41 o 
  -9  -1   3     2305.99     2250.52     44.72 o 
  -8  -1   3      217.07      239.33     17.21 o 
  -7  -1   3     1004.67      970.67     30.49 o 
  -6  -1   3     4236.01     4189.14     57.18 o 
  -5  -1   3      736.63      693.84     15.07 o 
  -4  -1   3      660.85      679.15     18.65 o 
  -3  -1   3     4575.97     4697.68    112.03 o 
  -2  -1   3   335474.09   351292.44   9881.88 o 
  -1  -1   3     2781.23     2571.80     72.40 o 
   0  -1   3      442.95      395.59     31.65 o 
   1  -1   3       28.81       23.57      5.64 o 
   2  -1   3     3558.40     3712.43     50.81 o 
   3  -1   3      613.01      588.79     13.07 o 
   4  -1   3      305.14      308.96     19.83 o 
   5  -1   3     2586.79     2393.41     50.35 o 
   6  -1   3     1571.17     1626.02     40.23 o 
   7  -1   3       46.66       51.89      6.96 o 
   8  -1   3     3073.61     2644.23    513.95 o 
   9  -1   3     1255.63     1116.88     58.66 o 
  10  -1   3     1639.66     1649.72     41.84 o 
  11  -1   3      293.88      293.99     18.37 o 
  12  -1   3     5705.71     5380.20    111.79 o 
  13  -1   3        8.32       15.24      9.39 o 
  14  -1   3      332.71      389.68     21.30 o 
  15  -1   3      529.53      508.17     36.20 o 
  16  -1   3     1744.08     1717.64     64.15 o 
  17  -1   3      165.95      195.91     22.30 o 
  18  -1   3       98.71      140.51     21.42 o 
  19  -1   3      158.04      133.14     35.69 o 
  20  -1   3      278.13      223.04     40.06 o 
  21  -1   3      227.37      165.51     81.56 o 
  22  -1   3      134.31      101.28     31.62 o 
  23  -1   3       52.68        4.77     28.01 o 
  24  -1   3      304.13      310.35     44.79 o 
  25  -1   3      339.24      378.11     56.29 o 
  26  -1   3        6.74       15.16     41.39 o 
  27  -1   3      170.04      236.86     62.21 o 
  28  -1   3      327.32      396.53     73.20 o 
  29  -1   3      219.70      304.34     66.60 o 
 -29   0   3        9.33       78.74     83.04 o 
 -28   0   3      886.46      949.87    159.44 o 
 -27   0   3      108.97      159.84     85.45 o 
 -26   0   3        8.84       49.49     69.85 o 
 -25   0   3       55.65       11.28     60.50 o 
 -24   0   3      335.43      385.61     98.20 o 
 -23   0   3       53.18       39.37     30.51 o 
 -22   0   3        0.75       17.60     21.79 o 
 -21   0   3        0.77       11.01     20.03 o 
 -20   0   3        9.75       24.50     19.74 o 
 -19   0   3       10.84      -16.58     16.58 o 
 -18   0   3      774.76      817.22     45.64 o 
 -17   0   3     1093.98     1039.16     72.45 o 
 -16   0   3     1482.31     1444.57     50.84 o 
 -15   0   3       11.04       -4.33     12.56 o 
 -14   0   3        9.25       25.32     13.62 o 
 -13   0   3      887.05      858.99     34.94 o 
 -12   0   3       48.59       67.76     13.83 o 
 -11   0   3      634.80      576.77     77.86 o 
 -10   0   3     1888.21     1791.42     47.11 o 
  -9   0   3        1.65       -1.38      7.39 o 
  -8   0   3       20.32       12.40      7.25 o 
  -7   0   3       42.17       66.62      9.59 o 
  -6   0   3    22958.20    22025.09    327.39 o 
  -5   0   3       11.65       19.56      5.91 o 
  -4   0   3     1423.81     1316.41     29.26 o 
  -3   0   3        0.02       -0.91      3.91 o 
  -2   0   3    25858.50    26294.09    418.28 o 
  -1   0   3      154.59      132.75      8.85 o 
   0   0   3        8.48       -1.03      2.07 o 
   1   0   3      724.76      589.70     17.56 o 
   2   0   3     2578.99     2660.58     46.54 o 
   3   0   3     1778.12     1531.86     33.28 o 
   4   0   3        9.11        1.97      5.52 o 
   5   0   3        0.77        0.01      5.21 o 
   6   0   3     1551.16     1623.01     30.83 o 
   7   0   3     2287.16     2061.14     38.22 o 
   9   0   3     2005.18     1912.52     39.03 o 
  10   0   3     4192.64     4190.96     85.77 o 
  11   0   3       98.23      137.52     21.90 o 
  12   0   3     4428.33     3878.12     84.13 o 
  13   0   3     1031.66     1039.65     82.65 o 
  14   0   3       32.22       34.35     13.97 o 
  15   0   3        2.00        9.94     15.50 o 
  16   0   3     2392.52     2265.66     70.34 o 
  17   0   3      262.27      233.27     30.36 o 
  18   0   3      215.92      232.90     27.20 o 
  19   0   3        7.92        7.20     19.46 o 
  20   0   3       96.01      104.37     34.82 o 
  21   0   3        0.18       -3.40     27.26 o 
  22   0   3        5.22      -23.63     28.59 o 
  23   0   3        0.31       29.46     35.84 o 
  24   0   3      156.98      131.83     44.36 o 
  25   0   3       24.25       35.10     40.29 o 
  26   0   3       78.16       54.46     33.39 o 
  27   0   3        4.47       -9.35     32.29 o 
  28   0   3      281.30      248.26     63.83 o 
  29   0   3       34.97      115.54     57.11 o 
 -29   1   3      220.88      154.06     90.60 o 
 -28   1   3      535.72      547.23    131.61 o 
 -27   1   3       10.34       11.92     65.89 o 
 -26   1   3       34.06       38.53     70.33 o 
 -25   1   3      157.11      257.27     91.84 o 
 -24   1   3       33.40       74.89     28.12 o 
 -23   1   3       18.90        6.78     22.47 o 
 -22   1   3       28.33       32.96     23.54 o 
 -21   1   3      523.00      556.69     43.99 o 
 -20   1   3     1451.37     1512.37     60.75 o 
 -19   1   3     1258.34     1206.22     53.58 o 
 -18   1   3      282.47      280.02     30.34 o 
 -17   1   3      759.47      678.17     40.42 o 
 -16   1   3      217.56      216.21     28.07 o 
 -15   1   3     2187.83     2162.62     70.40 o 
 -14   1   3      200.47      264.16     30.24 o 
 -13   1   3      657.98      627.15     35.50 o 
 -12   1   3      163.33      196.39     20.56 o 
 -11   1   3      369.57      377.82     21.89 o 
 -10   1   3     3380.39     2971.00     59.59 o 
  -9   1   3     2347.35     2205.83     54.83 o 
  -8   1   3      229.56      211.92     17.17 o 
  -7   1   3     1026.39     1063.87     32.31 o 
  -6   1   3     4289.94     4291.23     69.77 o 
  -5   1   3      730.34      678.59     19.98 o 
  -4   1   3      654.43      665.30     21.70 o 
  -3   1   3     4567.04     4824.97    121.46 o 
  -2   1   3   334992.44   352864.19   5599.18 o 
  -1   1   3     2770.59     2707.47     85.65 o 
   0   1   3      444.76      405.63     14.10 o 
   1   1   3       26.77       15.94      5.01 o 
   2   1   3     3607.52     3716.53     99.18 o 
   3   1   3      616.11      593.12     14.16 o 
   4   1   3      322.79      305.46     11.12 o 
   5   1   3     2584.47     2356.18    110.97 o 
   6   1   3     1571.44      853.36     60.11 o 
   7   1   3       41.95        7.59      9.79 o 
   8   1   3     3036.43     2937.18    109.31 o 
   9   1   3     1261.38     1191.35     64.19 o 
  10   1   3     1679.44     1646.25     51.62 o 
  11   1   3      296.50      274.60     31.70 o 
  12   1   3     5715.17     5359.56    110.79 o 
  13   1   3        6.75        6.15     11.68 o 
  14   1   3      323.75      292.41     42.23 o 
  15   1   3      536.91      582.95     37.98 o 
  16   1   3     1734.59     1657.18     56.57 o 
  17   1   3      156.39      205.95     25.88 o 
  18   1   3       97.97      138.56     23.21 o 
  19   1   3      154.64      139.46     25.18 o 
  20   1   3      283.81      266.26     31.58 o 
  21   1   3      228.77      217.69     30.68 o 
  22   1   3      133.68       66.15     51.43 o 
  23   1   3       54.88       44.61     35.82 o 
  24   1   3      301.54      368.23     59.19 o 
  25   1   3      343.46      372.60     61.31 o 
  26   1   3        6.07       54.02     43.29 o 
  27   1   3      168.57      191.45     74.29 o 
  28   1   3      315.07      359.65     81.76 o 
  29   1   3      220.91      266.94     71.24 o 
 -29   2   3       16.32       23.33     71.91 o 
 -28   2   3       97.03       71.72     80.53 o 
 -27   2   3       69.50       27.13     70.21 o 
 -26   2   3       56.48       28.85     28.71 o 
 -25   2   3      116.02      125.82     33.18 o 
 -24   2   3       42.57       47.33     27.31 o 
 -23   2   3       20.12       18.21     25.64 o 
 -22   2   3       85.23       67.96     27.15 o 
 -21   2   3      315.89      334.94     38.41 o 
 -20   2   3       57.58       53.15     23.26 o 
 -19   2   3      456.91      418.52     47.78 o 
 -18   2   3      381.45      342.54     34.84 o 
 -17   2   3     1885.26     1844.77     64.26 o 
 -16   2   3      318.70      295.06     30.47 o 
 -15   2   3      456.94      417.95     33.24 o 
 -14   2   3     1095.44     1014.72     37.33 o 
 -13   2   3      627.82      730.17     31.25 o 
 -12   2   3      583.03      584.10     32.08 o 
 -11   2   3      712.85      767.91     24.11 o 
 -10   2   3     1754.37     2088.12     40.83 o 
  -9   2   3      416.36      492.06     18.66 o 
  -8   2   3     1137.54     1289.05     29.83 o 
  -7   2   3      902.09      896.06     28.44 o 
  -6   2   3     1490.94     1650.61     37.98 o 
  -5   2   3      586.10      569.92     21.26 o 
  -4   2   3     1144.21     1246.68     24.25 o 
  -3   2   3      863.10      889.75     19.11 o 
  -2   2   3     5730.14     5985.30     96.17 o 
  -1   2   3       38.07       38.38      6.27 o 
   0   2   3     1821.59     1909.30     31.94 o 
   1   2   3     9116.57     9195.68    123.90 o 
   2   2   3    10767.24    11051.43    149.18 o 
   3   2   3      395.80      357.65     14.36 o 
   4   2   3       68.15       57.48      7.99 o 
   5   2   3     5712.97     5687.94     84.86 o 
   6   2   3     4448.75     4542.23     80.38 o 
   7   2   3      187.24      204.60     15.05 o 
   8   2   3     1006.44      982.12     27.48 o 
   9   2   3       66.50       42.89     16.05 o 
  10   2   3      942.39      942.96     36.81 o 
  11   2   3       95.75      115.08     23.84 o 
  12   2   3     1224.25     1230.88     61.00 o 
  13   2   3     1388.87     1331.21     48.39 o 
  14   2   3      267.31      302.06     31.27 o 
  15   2   3       11.60       15.51     14.11 o 
  16   2   3      527.22      492.42     36.19 o 
  17   2   3      428.48      346.83     33.55 o 
  18   2   3      589.66      603.85     43.03 o 
  19   2   3       21.91       32.77     20.95 o 
  20   2   3     1907.82     1973.24     93.78 o 
  21   2   3       26.06       16.56     25.24 o 
  22   2   3       33.30       30.96     23.59 o 
  23   2   3       78.16       42.55     37.24 o 
  24   2   3        7.30       25.24     36.58 o 
  25   2   3        5.35       36.26     39.07 o 
  26   2   3       26.97      -11.21     37.99 o 
  27   2   3       16.26       43.03     42.93 o 
  28   2   3       50.85      -25.97     42.65 o 
  29   2   3      237.33      170.59     59.68 o 
 -28   3   3       12.65      -13.55     70.77 o 
 -27   3   3       13.46       33.59     37.01 o 
 -26   3   3      292.16      265.26     43.28 o 
 -25   3   3       22.10       47.83     29.56 o 
 -24   3   3      156.84      134.67     34.81 o 
 -23   3   3        2.16        8.11     25.93 o 
 -22   3   3      173.94       98.93     30.52 o 
 -21   3   3      712.42      735.60     64.83 o 
 -20   3   3      101.88       54.59     25.06 o 
 -19   3   3       45.87       44.52     23.24 o 
 -18   3   3       31.31       37.43     22.30 o 
 -17   3   3      299.65      332.86     25.84 o 
 -16   3   3       54.27       48.99     13.94 o 
 -15   3   3       70.32       57.74     13.34 o 
 -14   3   3      457.37      475.72     24.43 o 
 -13   3   3      484.94      548.70     20.47 o 
 -12   3   3       68.97       78.37     13.19 o 
 -11   3   3      290.63      313.16     15.67 o 
 -10   3   3     5728.85     6280.52    159.38 o 
  -9   3   3     1398.55     1378.34     32.31 o 
  -8   3   3     2886.38     3017.90     54.39 o 
  -7   3   3     1825.02     1882.72     34.21 o 
  -6   3   3      422.22      481.76     16.08 o 
  -5   3   3        2.24       16.50      6.35 o 
  -4   3   3     1007.95      969.68     27.56 o 
  -3   3   3     1403.92     1411.10     32.38 o 
  -2   3   3     7452.92     7842.21    111.57 o 
  -1   3   3      544.42      530.89     17.47 o 
   0   3   3      212.18      228.29     12.62 o 
   1   3   3     4111.84     3938.85     62.07 o 
   2   3   3     6811.30     6783.95     98.81 o 
   3   3   3     1726.08     1908.22     37.71 o 
   4   3   3     5850.61     5995.59     89.78 o 
   5   3   3     4934.55     5133.07     81.18 o 
   6   3   3     1843.99     2056.29     41.67 o 
   7   3   3     2496.69     2732.11     43.70 o 
   8   3   3      358.35      385.21     27.88 o 
   9   3   3      724.16      721.33     20.67 o 
  10   3   3       42.07       40.20      5.97 o 
  11   3   3      193.09      162.86     18.61 o 
  12   3   3      286.81      247.82     19.29 o 
  13   3   3      451.00      432.84     25.23 o 
  14   3   3      136.24      157.75     17.96 o 
  15   3   3       45.51       95.44     16.52 o 
  16   3   3      762.00      785.34     33.90 o 
  17   3   3      669.46      721.99     30.29 o 
  18   3   3      253.89      243.93     25.52 o 
  19   3   3      141.76      139.75     22.62 o 
  20   3   3     1738.18     1823.35     57.70 o 
  21   3   3      245.51      219.96     27.94 o 
  22   3   3      193.41      166.80     33.31 o 
  23   3   3      341.08      320.48     40.52 o 
  24   3   3      249.42      279.46     56.61 o 
  25   3   3      303.00      336.03     61.76 o 
  26   3   3      184.42      110.07     63.71 o 
  27   3   3      133.76       79.75     61.79 o 
  28   3   3       75.57      -15.56     59.65 o 
 -27   4   3       34.92       23.07     34.03 o 
 -26   4   3      115.90      110.73     36.45 o 
 -25   4   3      270.99      188.25     42.02 o 
 -24   4   3      213.19      264.65     40.92 o 
 -23   4   3        0.98        5.71     27.38 o 
 -22   4   3      190.33      244.31     44.26 o 
 -21   4   3      328.80      370.61     42.56 o 
 -20   4   3       86.35       30.70     26.14 o 
 -19   4   3       85.39       59.36     26.18 o 
 -18   4   3      293.00      260.23     29.60 o 
 -17   4   3     1111.22     1018.30     45.17 o 
 -16   4   3       28.02       37.31     17.97 o 
 -15   4   3      150.46      182.93     23.50 o 
 -14   4   3       16.62        7.11     11.67 o 
 -13   4   3      179.84      168.95     11.55 o 
 -12   4   3      582.09      572.25     26.97 o 
 -11   4   3     1034.29     1080.82     53.82 o 
 -10   4   3      116.19      108.91     14.12 o 
  -9   4   3     2321.54     2443.62     45.59 o 
  -8   4   3      177.03      186.08     14.59 o 
  -7   4   3      124.53      138.30     12.61 o 
  -6   4   3    11005.33    11839.90    188.89 o 
  -5   4   3      910.29      949.23     51.67 o 
  -4   4   3      757.34      703.42     31.21 o 
  -3   4   3      498.39      547.05     28.08 o 
  -2   4   3     1870.92     1951.98     50.16 o 
  -1   4   3      271.20      230.86     14.82 o 
   0   4   3     1322.60     1246.65     30.29 o 
   1   4   3     3396.05     3440.71     60.07 o 
   2   4   3     5989.61     6624.94    101.39 o 
   3   4   3      237.29      290.05     22.54 o 
   4   4   3      105.36      112.30     12.45 o 
   5   4   3     1422.28     1721.35     38.27 o 
   6   4   3       59.32       76.21     11.96 o 
   7   4   3      487.46      446.61     21.85 o 
   8   4   3      441.87      447.15     18.61 o 
   9   4   3      482.56      442.75     21.85 o 
  10   4   3      209.71      196.39     14.97 o 
  11   4   3      175.39      166.83     18.47 o 
  12   4   3      486.33      441.91     30.31 o 
  13   4   3      864.62      791.51     36.95 o 
  14   4   3      126.86      103.70     18.25 o 
  15   4   3       19.15       36.41     15.66 o 
  16   4   3      324.18      376.00     28.81 o 
  17   4   3      334.42      327.29     25.18 o 
  18   4   3       95.85       55.83     17.14 o 
  19   4   3       15.96       42.90     18.73 o 
  20   4   3       64.44       48.71     31.30 o 
  21   4   3       24.93        2.34     46.85 o 
  22   4   3      194.53      173.57     38.57 o 
  23   4   3       61.52        8.59     37.80 o 
  24   4   3      218.97      169.72     44.90 o 
  25   4   3        7.24       84.42     37.84 o 
  26   4   3      215.28      160.15     71.83 o 
  27   4   3      233.90      240.96     80.32 o 
 -26   5   3       26.82       39.24    126.92 o 
 -25   5   3      122.71      124.25     60.50 o 
 -24   5   3       67.98       58.20     39.69 o 
 -23   5   3       23.06       12.88     35.48 o 
 -22   5   3       75.95       24.88     37.38 o 
 -21   5   3        8.57       -1.03     27.14 o 
 -20   5   3       97.00      100.38     31.22 o 
 -19   5   3       53.00       33.23     26.09 o 
 -18   5   3       69.97       87.71     24.25 o 
 -17   5   3       41.35       26.80     19.99 o 
 -16   5   3       68.74       81.79     22.06 o 
 -15   5   3      381.64      370.85     47.78 o 
 -14   5   3      520.83      541.00     28.06 o 
 -13   5   3      317.11      380.12     27.07 o 
 -12   5   3      416.48      421.45     30.26 o 
 -11   5   3      556.99      571.13     34.23 o 
 -10   5   3      124.79      141.60     20.16 o 
  -9   5   3       61.44       65.35     16.49 o 
  -8   5   3       53.43       38.64     11.19 o 
  -7   5   3      211.05      218.69     23.30 o 
  -6   5   3     1308.22     1357.93     39.15 o 
  -5   5   3     1188.36     1128.55     33.01 o 
  -4   5   3     1601.78     1606.70     39.11 o 
  -3   5   3     2205.94     2187.24     46.87 o 
  -2   5   3      397.74      493.95     23.26 o 
  -1   5   3      305.08      288.82     18.56 o 
   0   5   3      296.19      287.82     18.94 o 
   1   5   3     1167.86     1178.67     33.66 o 
   2   5   3      725.25      838.05     28.18 o 
   3   5   3      171.10      192.12     16.92 o 
   4   5   3       53.00       43.52     11.89 o 
   5   5   3      276.64      259.19     18.79 o 
   6   5   3      237.85      244.07     18.77 o 
   7   5   3      112.81      130.38     15.91 o 
   8   5   3      283.78      276.21     20.24 o 
   9   5   3     1048.07     1023.09     31.85 o 
  10   5   3      205.89      208.37     18.25 o 
  11   5   3      582.96      582.84     23.94 o 
  12   5   3      552.15      440.95     21.05 o 
  13   5   3     1442.00     1339.47     35.21 o 
  14   5   3       69.66       77.17     11.25 o 
  15   5   3       15.64       22.89     17.24 o 
  16   5   3      718.24      713.17     83.22 o 
  17   5   3      148.82      158.92     51.97 o 
  18   5   3       56.08       66.14     50.55 o 
  19   5   3       37.70      104.14     34.96 o 
  20   5   3      228.22      166.42     41.55 o 
  21   5   3      211.24      180.17     40.58 o 
  22   5   3       55.76      162.13     70.11 o 
  23   5   3       43.66       15.57     35.51 o 
  24   5   3      168.24      172.23    110.21 o 
  25   5   3      123.76      158.34     44.38 o 
  26   5   3       49.32        9.05     67.71 o 
 -24   6   3       77.06       60.57     43.46 o 
 -23   6   3       18.15       55.21     40.27 o 
 -22   6   3      316.13      286.24     51.29 o 
 -21   6   3       18.66       30.69     45.37 o 
 -20   6   3       67.63      121.60     46.96 o 
 -19   6   3       38.41       27.75     27.03 o 
 -18   6   3      109.67       76.12     28.57 o 
 -17   6   3      204.02      127.71     31.41 o 
 -16   6   3       21.21       38.11     44.24 o 
 -15   6   3      211.54      212.33     22.94 o 
 -14   6   3       42.06        9.40     16.56 o 
 -13   6   3        7.45      -15.00     16.01 o 
 -12   6   3       12.93       22.73     26.24 o 
 -11   6   3      296.62      300.01     29.08 o 
 -10   6   3      145.94      135.50     23.34 o 
  -9   6   3       43.06        9.71     17.30 o 
  -8   6   3      277.79      227.41     26.00 o 
  -7   6   3      664.95      698.01     38.77 o 
  -6   6   3      455.59      438.80     32.12 o 
  -5   6   3     2422.30     2441.70     57.02 o 
  -4   6   3     1903.44     1961.07     48.56 o 
  -3   6   3     2820.41     2918.12     72.96 o 
  -2   6   3      749.04      808.17     31.51 o 
  -1   6   3       57.57       65.68     15.20 o 
   0   6   3      666.32      675.97     31.17 o 
   1   6   3     1406.50     1344.96     49.69 o 
   2   6   3      758.55      765.39     31.23 o 
   3   6   3      491.85      543.10     28.58 o 
   4   6   3      450.59      390.68     25.11 o 
   5   6   3       74.71       70.97     17.08 o 
   6   6   3      833.00      782.34     33.08 o 
   7   6   3       36.17       75.30     15.96 o 
   8   6   3       49.09       36.05     14.78 o 
   9   6   3      277.90      305.26     23.97 o 
  10   6   3       99.99      128.04     15.97 o 
  11   6   3      253.36      220.24     18.93 o 
  12   6   3      295.58      359.95     36.06 o 
  13   6   3     2166.04     2045.64     51.75 o 
  14   6   3      169.89      190.79     31.29 o 
  15   6   3       17.87        3.44     24.26 o 
  16   6   3       15.61      -15.37     38.66 o 
  17   6   3       95.69       48.58     50.16 o 
  18   6   3      188.57      111.35     59.66 o 
  19   6   3       55.09       24.21     35.19 o 
  20   6   3       81.74       84.58     39.97 o 
  21   6   3      122.87       58.18     41.82 o 
  22   6   3      101.77       95.65     43.24 o 
  23   6   3      107.30      118.11     44.88 o 
  24   6   3       30.79       72.64     89.15 o 
 -22   7   3       60.96       55.94     77.72 o 
 -21   7   3      319.17      410.20     58.73 o 
 -20   7   3       63.02       49.59     56.08 o 
 -19   7   3       55.65       62.52     32.72 o 
 -18   7   3       95.09      114.94     34.54 o 
 -17   7   3      195.81      210.89     37.93 o 
 -16   7   3      122.63      102.13     23.06 o 
 -15   7   3      155.30      138.82     24.05 o 
 -14   7   3       15.96       14.14     19.32 o 
 -13   7   3       82.58      122.36     37.15 o 
 -12   7   3       67.53       57.07     30.60 o 
 -11   7   3       19.39       45.50     29.98 o 
 -10   7   3      107.65      135.48     33.40 o 
  -9   7   3      369.31      453.15     37.20 o 
  -8   7   3      138.69      175.52     27.34 o 
  -7   7   3      127.42      115.57     23.99 o 
  -6   7   3      329.78      361.21     45.95 o 
  -5   7   3      161.23      133.76     46.84 o 
  -4   7   3      168.98      138.74     24.72 o 
  -3   7   3     1307.88     1345.12     52.66 o 
  -2   7   3      447.85      546.48     56.30 o 
  -1   7   3     1429.09     1497.37     48.67 o 
   0   7   3      271.49      298.95     25.49 o 
   1   7   3      283.78      249.41     23.61 o 
   2   7   3      212.04      169.81     21.34 o 
   3   7   3       20.20       23.87     16.01 o 
   4   7   3        7.22       18.88     15.85 o 
   5   7   3       75.33       73.36     18.00 o 
   6   7   3       95.47       55.05     17.23 o 
   7   7   3       41.68       40.37     16.43 o 
   8   7   3      145.54      102.28     24.56 o 
   9   7   3       31.97        7.47     20.87 o 
  10   7   3      112.29       69.80     19.07 o 
  11   7   3       61.60       67.97     19.08 o 
  12   7   3       58.97       48.02     18.51 o 
  13   7   3      306.35      300.15     32.29 o 
  14   7   3       89.55      122.46     23.65 o 
  15   7   3       50.89       80.10     22.11 o 
  16   7   3      133.87       56.75     55.74 o 
  17   7   3      421.59      418.91     83.54 o 
  18   7   3      137.39      125.46     66.58 o 
  19   7   3        1.07       32.15     60.15 o 
  20   7   3      266.56      311.33     55.63 o 
  21   7   3       67.97       28.15     66.84 o 
  22   7   3       43.21       93.67     44.45 o 
 -19   8   3       51.82       94.72     43.44 o 
 -18   8   3      113.44       97.21     36.13 o 
 -17   8   3       49.98       26.98     31.53 o 
 -16   8   3        9.97      -19.97     20.50 o 
 -15   8   3       75.24       53.88     25.07 o 
 -14   8   3      146.36      113.74     27.80 o 
 -13   8   3      103.86       71.73     37.92 o 
 -12   8   3      239.22      210.51     45.47 o 
 -11   8   3       39.48       28.05     32.40 o 
 -10   8   3      112.89      155.42     40.40 o 
  -9   8   3       54.82       31.47     50.47 o 
  -8   8   3      196.95      167.98     39.94 o 
  -7   8   3       15.53       19.30     22.75 o 
  -6   8   3      238.08      308.42     35.29 o 
  -5   8   3      179.08      241.96     33.48 o 
  -4   8   3      117.65      127.10     27.16 o 
  -3   8   3       96.13      116.42     26.04 o 
  -2   8   3      162.17      181.65     36.51 o 
  -1   8   3      114.54       80.96     24.42 o 
   0   8   3       60.41       74.71     23.99 o 
   1   8   3      107.40      149.41     36.82 o 
   2   8   3      376.39      390.81     55.99 o 
   3   8   3       31.34       38.15     18.77 o 
   4   8   3       15.59        3.20     21.19 o 
   5   8   3       35.12       26.15     23.10 o 
   6   8   3       69.83       38.81     23.55 o 
   7   8   3       10.54        1.45     28.86 o 
   8   8   3       80.31       56.66     26.02 o 
   9   8   3      155.72      160.14     31.03 o 
  10   8   3      138.37      179.16     24.71 o 
  11   8   3      180.17      231.06     31.71 o 
  12   8   3      101.06       95.66     27.71 o 
  13   8   3       86.31       62.35     25.36 o 
  14   8   3      149.63      122.85     27.05 o 
  15   8   3       13.80       23.84     24.88 o 
  16   8   3      289.69      274.41     78.83 o 
  17   8   3       55.42      110.38     66.49 o 
  18   8   3       95.38      167.81     79.34 o 
  19   8   3      164.93      262.32     83.99 o 
 -15   9   3       66.98       75.10     29.49 o 
 -14   9   3       29.43       17.52     41.80 o 
 -13   9   3      286.74      304.85     38.20 o 
 -12   9   3        7.09       81.16     43.24 o 
 -11   9   3       89.49      155.51     45.95 o 
 -10   9   3      210.74      216.42     48.26 o 
  -9   9   3      507.89      548.49     63.96 o 
  -8   9   3       17.27       41.74     36.81 o 
  -7   9   3       23.94       55.91     36.88 o 
  -6   9   3       63.56       45.45     34.45 o 
  -5   9   3       49.90       14.03     36.61 o 
  -4   9   3       67.04       53.44     29.02 o 
  -3   9   3      169.79      217.26     36.54 o 
  -2   9   3      297.30      299.11     38.51 o 
  -1   9   3       97.81       49.10     34.90 o 
   0   9   3       56.81       66.43     36.65 o 
   1   9   3      244.31      266.93     67.30 o 
   2   9   3        9.63       -0.42     31.93 o 
   3   9   3       41.97       11.41     33.41 o 
   4   9   3       19.59      -29.12     29.12 o 
   5   9   3      444.62      470.83     57.40 o 
   6   9   3      133.59      124.28     39.02 o 
   7   9   3      251.11      299.21     39.13 o 
   8   9   3      237.85      272.58     38.95 o 
   9   9   3      201.76      148.88     34.29 o 
  10   9   3       79.17       85.88     28.55 o 
  11   9   3      163.41      140.39     30.33 o 
  12   9   3       52.20       44.83     25.88 o 
  13   9   3       53.89       53.04     35.56 o 
  14   9   3       37.76       80.11     31.64 o 
  15   9   3      116.00      129.71     33.95 o 
  -9  10   3      227.81      295.13     58.52 o 
  -8  10   3      190.39      215.29     58.71 o 
  -7  10   3      102.45       46.39     95.19 o 
  -6  10   3       28.45       53.52     58.87 o 
  -5  10   3       33.89       80.63     63.01 o 
  -4  10   3       14.51       10.68     54.41 o 
  -3  10   3       55.92       87.94     60.82 o 
  -2  10   3       70.70        6.08     52.66 o 
  -1  10   3        7.83       27.86     38.59 o 
   0  10   3      183.67      201.36     48.67 o 
   1  10   3      214.67      201.52     63.67 o 
   2  10   3       97.34      176.02     47.91 o 
   3  10   3       39.91       64.71     42.33 o 
   4  10   3      181.09      208.42     48.27 o 
   5  10   3      320.62      218.33     50.76 o 
   6  10   3      133.61       91.37     47.22 o 
   7  10   3      132.26      106.03     67.94 o 
   8  10   3        3.49      -56.14     57.20 o 
   9  10   3      106.68       90.39     36.76 o 
  -9 -10   4       57.76       44.37     66.55 o 
  -8 -10   4       38.11      124.38     70.40 o 
  -7 -10   4      203.67      242.66     51.81 o 
  -6 -10   4        9.54       45.56     37.73 o 
  -5 -10   4       73.41       17.05     36.65 o 
  -4 -10   4      436.59      531.09     64.31 o 
  -3 -10   4       42.65      106.07     43.05 o 
  -2 -10   4       14.10       11.28     35.84 o 
  -1 -10   4       20.11       21.28     38.80 o 
   0 -10   4      213.59      259.68     51.68 o 
   1 -10   4       72.79       15.47     36.93 o 
   2 -10   4       15.76       38.24     39.28 o 
   3 -10   4      241.37      198.12     67.93 o 
   4 -10   4       74.91       30.43     58.35 o 
   5 -10   4       50.42       10.05     55.38 o 
   6 -10   4       44.05        9.13     56.12 o 
   7 -10   4      180.89      207.14     71.73 o 
   8 -10   4       36.39       10.95     58.33 o 
   9 -10   4      150.50      241.36     83.00 o 
 -15  -9   4       92.34      115.48     72.25 o 
 -14  -9   4       44.78       14.30     62.50 o 
 -13  -9   4        4.66       64.93     64.82 o 
 -12  -9   4      407.72      246.46     78.57 o 
 -11  -9   4      472.29      555.78     97.65 o 
 -10  -9   4       16.11      -45.38     45.38 o 
  -9  -9   4      651.18      579.62     61.50 o 
  -8  -9   4      160.60      144.53     42.10 o 
  -7  -9   4       25.71       10.40     31.79 o 
  -6  -9   4       29.97       30.34     29.65 o 
  -5  -9   4       33.40       -2.27     29.77 o 
  -4  -9   4      141.26      176.81     41.64 o 
  -3  -9   4       35.47       44.48     34.32 o 
  -2  -9   4      231.82      293.21     94.04 o 
  -1  -9   4        6.47       51.13     41.50 o 
   0  -9   4      128.81      134.86     38.20 o 
   1  -9   4       69.88      122.27     37.58 o 
   2  -9   4      125.93       80.94     37.52 o 
   3  -9   4      720.32      847.20     71.36 o 
   4  -9   4       37.38        8.64     32.23 o 
   5  -9   4       72.83       68.25     52.51 o 
   6  -9   4        1.53       -6.25     47.22 o 
   7  -9   4       98.73      143.25     58.42 o 
   8  -9   4       47.90       67.26     57.07 o 
   9  -9   4       69.36       22.95     55.05 o 
  10  -9   4      351.65      281.19     77.62 o 
  11  -9   4      174.93      126.59     63.87 o 
  12  -9   4       68.23       80.82     60.64 o 
  13  -9   4      130.50      120.61     66.37 o 
  14  -9   4       17.94       44.44     61.47 o 
  15  -9   4      243.89      330.51     88.22 o 
 -19  -8   4       55.93       75.16     63.88 o 
 -18  -8   4       46.43      -28.79     52.93 o 
 -17  -8   4       30.14      100.79     65.62 o 
 -16  -8   4      157.79      197.28     73.95 o 
 -15  -8   4      225.71      283.55     75.83 o 
 -14  -8   4       23.51       28.33     51.54 o 
 -13  -8   4        0.97      -44.92     44.92 o 
 -12  -8   4      269.64      347.32     78.98 o 
 -11  -8   4       80.83       40.13     31.16 o 
 -10  -8   4       88.76       74.63     31.86 o 
  -9  -8   4      177.65      178.72     41.73 o 
  -8  -8   4      581.98      543.87     58.43 o 
  -7  -8   4       54.04       52.66     28.77 o 
  -6  -8   4       36.81       68.31     30.72 o 
  -5  -8   4       73.52       23.99     26.89 o 
  -4  -8   4       39.85       37.69     55.36 o 
  -3  -8   4       35.43       17.53     27.58 o 
  -2  -8   4       14.01       26.24     27.25 o 
  -1  -8   4      272.55      279.68     43.12 o 
   0  -8   4      206.83      280.14     49.36 o 
   1  -8   4       85.54      115.16     32.54 o 
   2  -8   4      191.34      286.17     41.90 o 
   3  -8   4       11.02       15.56     26.54 o 
   4  -8   4       39.13       47.54     28.84 o 
   5  -8   4      133.03      137.02     35.47 o 
   6  -8   4       24.92       67.37     50.21 o 
   7  -8   4       33.20       35.92     46.65 o 
   8  -8   4      143.26       84.36     46.83 o 
   9  -8   4        6.24       13.77     42.34 o 
  10  -8   4       57.13      -30.51     40.32 o 
  11  -8   4      139.36      133.93     56.32 o 
  12  -8   4       93.08       36.37     53.88 o 
  13  -8   4      184.33      226.44     69.95 o 
  14  -8   4       84.12      162.04     63.84 o 
  15  -8   4      147.85      214.58     74.24 o 
  16  -8   4      116.15      151.33     65.86 o 
  17  -8   4      114.38       98.99     67.46 o 
  18  -8   4      337.09      562.14    108.98 o 
  19  -8   4      535.86      482.81    101.89 o 
 -22  -7   4       29.45      -32.05     57.53 o 
 -21  -7   4        9.42       38.90     60.67 o 
 -20  -7   4       71.23       60.58     61.10 o 
 -19  -7   4       49.62      -29.70     51.11 o 
 -18  -7   4        4.23       51.68     56.59 o 
 -17  -7   4        1.24       15.81     51.43 o 
 -16  -7   4       13.30       32.43     47.17 o 
 -15  -7   4       34.77       18.31     47.37 o 
 -14  -7   4       17.03      -10.18     39.29 o 
 -13  -7   4       29.84       61.19     26.96 o 
 -12  -7   4       41.63       36.86     53.89 o 
 -11  -7   4       44.41       82.15     28.08 o 
 -10  -7   4      172.66      132.64     32.12 o 
  -9  -7   4      260.31      312.65     93.59 o 
  -8  -7   4      382.40      433.99     45.37 o 
  -7  -7   4        5.82       10.35     23.86 o 
  -6  -7   4       54.77       11.35     22.80 o 
  -5  -7   4      119.32      102.20     49.77 o 
  -4  -7   4      167.09      233.42     35.87 o 
  -3  -7   4     1624.19     1604.11     70.24 o 
  -2  -7   4      746.44      830.70     59.15 o 
  -1  -7   4      538.90      610.02     66.77 o 
   0  -7   4     1207.17     1100.76     60.31 o 
   1  -7   4      183.69      174.21     50.47 o 
   2  -7   4       59.86       17.01     24.18 o 
   3  -7   4      887.17      897.57     75.99 o 
   4  -7   4      315.42      336.19     40.18 o 
   5  -7   4      327.74      274.39     35.08 o 
   6  -7   4       99.54       56.21     25.22 o 
   7  -7   4      358.50      314.05     36.69 o 
   8  -7   4       56.62       61.73     25.53 o 
   9  -7   4      120.85      110.05     41.10 o 
  10  -7   4        4.29        8.48     34.43 o 
  11  -7   4       17.64       54.33     38.76 o 
  12  -7   4        0.12        4.02     35.63 o 
  13  -7   4       53.16      112.28     41.39 o 
  14  -7   4      352.63      359.64    168.49 o 
  15  -7   4      222.30      234.12     50.61 o 
  16  -7   4       19.44       93.80     40.97 o 
  17  -7   4       83.53      102.29    101.60 o 
  18  -7   4      210.54      431.11     63.45 o 
  19  -7   4      222.35      253.56     55.56 o 
  20  -7   4       19.20      128.50     84.28 o 
  21  -7   4       19.30      197.27     67.69 o 
  22  -7   4       35.51      121.79     69.94 o 
 -24  -6   4        4.01      -44.28     54.71 o 
 -23  -6   4      268.30      413.20     84.35 o 
 -22  -6   4       30.82      169.82     96.82 o 
 -21  -6   4        6.48       37.79     51.24 o 
 -20  -6   4       32.01       59.09     56.28 o 
 -19  -6   4       31.48       62.38     32.92 o 
 -18  -6   4       19.71       19.42     87.20 o 
 -17  -6   4       43.86      136.80     36.23 o 
 -16  -6   4        5.42       66.56     31.21 o 
 -15  -6   4      163.63      174.43     27.60 o 
 -14  -6   4       49.93       81.46     21.74 o 
 -13  -6   4      128.48      114.44     23.52 o 
 -12  -6   4      108.44       65.73     20.57 o 
 -11  -6   4     1125.26     1232.23     50.60 o 
 -10  -6   4       95.46      118.87     23.57 o 
  -9  -6   4      198.82      221.72     26.92 o 
  -8  -6   4      203.85      197.41     22.66 o 
  -7  -6   4      297.16      304.08     26.40 o 
  -6  -6   4      496.96      580.89     47.04 o 
  -5  -6   4     1534.38     1467.20     63.96 o 
  -4  -6   4     6369.79     6647.94    165.43 o 
  -3  -6   4      618.02      630.15     39.22 o 
  -2  -6   4      196.53      186.46     24.07 o 
  -1  -6   4     3900.32     3840.86     94.73 o 
   0  -6   4     2945.72     2952.90     79.90 o 
   1  -6   4      610.12      685.32     42.72 o 
   2  -6   4       90.03       76.31     22.48 o 
   3  -6   4      159.02      208.45     27.79 o 
   4  -6   4      789.08      741.97     42.51 o 
   5  -6   4       72.95       57.97     22.10 o 
   6  -6   4      400.36      421.95     41.26 o 
   7  -6   4      804.32      875.42     44.34 o 
   8  -6   4       87.11       94.28     23.15 o 
   9  -6   4      206.53      189.45     27.63 o 
  10  -6   4      464.29      449.90     51.62 o 
  11  -6   4     1587.07     1662.18     85.45 o 
  12  -6   4      404.09      387.88     50.56 o 
  13  -6   4      266.20      355.16     51.67 o 
  14  -6   4      431.71      479.51     55.94 o 
  15  -6   4      411.11      411.03     53.97 o 
  16  -6   4      210.05      238.28     45.89 o 
  17  -6   4       10.83       27.79     80.37 o 
  18  -6   4      928.10      990.35     80.99 o 
  19  -6   4      143.88      231.45     48.60 o 
  20  -6   4       26.11      -29.79     46.62 o 
  21  -6   4       92.80       99.42     42.52 o 
  22  -6   4       75.02       52.77     62.19 o 
  23  -6   4       78.46      112.57     64.52 o 
  24  -6   4      133.95      174.60    143.45 o 
 -26  -5   4       25.89      321.24     66.08 o 
 -24  -5   4        1.05       93.14     40.35 o 
 -23  -5   4       10.33       65.53     47.87 o 
 -22  -5   4       10.11       73.47     38.45 o 
 -21  -5   4      146.09      174.36     44.54 o 
 -20  -5   4      159.70      205.91     38.06 o 
 -19  -5   4      497.77      463.47     49.53 o 
 -18  -5   4      128.69      163.64     33.62 o 
 -17  -5   4       40.79       29.55     23.52 o 
 -16  -5   4       28.53       20.07     18.01 o 
 -15  -5   4      927.60      929.22     44.12 o 
 -14  -5   4       99.39       75.25     19.67 o 
 -13  -5   4      414.81      452.46     31.69 o 
 -12  -5   4       80.00       79.40     18.04 o 
 -11  -5   4      422.68      342.50     26.61 o 
 -10  -5   4        3.60       11.88     13.23 o 
  -9  -5   4       54.25       44.60     14.45 o 
  -8  -5   4       24.01       45.08     14.29 o 
  -7  -5   4      135.82      137.12     20.30 o 
  -6  -5   4      385.39      411.06     26.39 o 
  -5  -5   4      566.92      576.78     28.71 o 
  -4  -5   4     1503.81     1573.71     76.95 o 
  -3  -5   4      896.18      942.88     34.73 o 
  -2  -5   4      878.08      796.62     33.13 o 
  -1  -5   4      121.74      119.50     17.20 o 
   0  -5   4      658.72      629.91     29.88 o 
   1  -5   4      761.73      731.24     38.02 o 
   2  -5   4       46.73       51.32     30.70 o 
   3  -5   4      577.36      556.56     35.24 o 
   4  -5   4      113.72      124.75     43.00 o 
   5  -5   4      317.10      319.05     35.22 o 
   6  -5   4       35.50        9.20     14.65 o 
   7  -5   4      653.44      606.03     40.87 o 
   8  -5   4      100.03      102.48     19.80 o 
   9  -5   4       41.87       28.92     16.60 o 
  10  -5   4      299.78      287.84     42.67 o 
  11  -5   4       51.00       29.55     16.39 o 
  12  -5   4      537.65      550.06     97.41 o 
  13  -5   4       54.38       55.91     27.79 o 
  14  -5   4      146.19      130.46     33.76 o 
  15  -5   4      862.76      777.23     64.33 o 
  16  -5   4       26.80       31.81     28.71 o 
  17  -5   4       20.23       16.03     29.81 o 
  18  -5   4      147.91      189.34     41.71 o 
  19  -5   4      153.70      249.78     46.05 o 
  20  -5   4      192.93      260.05     47.84 o 
  21  -5   4       91.75       77.58     46.06 o 
  22  -5   4      171.15      248.78     47.85 o 
  23  -5   4       10.72       68.32     46.09 o 
  24  -5   4      154.97      180.17     47.76 o 
  25  -5   4       56.10       76.67    120.18 o 
  26  -5   4       85.75      292.56     73.55 o 
 -27  -4   4       16.04       86.97    103.92 o 
 -26  -4   4       40.10      159.14     53.26 o 
 -25  -4   4        4.38       42.18     44.22 o 
 -24  -4   4      284.85      346.95    100.71 o 
 -23  -4   4      348.39      353.78     64.91 o 
 -22  -4   4       47.01       60.61     31.66 o 
 -21  -4   4       19.10       19.34     27.22 o 
 -20  -4   4       17.99        6.65     24.70 o 
 -19  -4   4       39.94       64.21     27.54 o 
 -18  -4   4      281.75      273.14     28.79 o 
 -17  -4   4       28.29       31.09     18.49 o 
 -16  -4   4      395.68      395.79     31.02 o 
 -15  -4   4      565.45      554.79     34.58 o 
 -14  -4   4       20.95       22.46     15.10 o 
 -13  -4   4      704.92      719.16     36.13 o 
 -12  -4   4     2312.50     2350.89     59.76 o 
 -11  -4   4     1618.99     1485.78     57.63 o 
 -10  -4   4       47.32       29.72     16.21 o 
  -9  -4   4     1258.86     1200.98     44.14 o 
  -8  -4   4     1306.80     1229.31     52.75 o 
  -7  -4   4     1081.62     1083.75     35.35 o 
  -6  -4   4     2090.96     2201.91     51.47 o 
  -5  -4   4      465.29      469.84     27.68 o 
  -4  -4   4     2702.43     3036.00     62.07 o 
  -3  -4   4      212.11      223.82     19.23 o 
  -2  -4   4      452.26      459.08     25.99 o 
  -1  -4   4      489.87      457.58     24.26 o 
   0  -4   4      564.46      564.40     52.03 o 
   1  -4   4       66.84      117.09     12.26 o 
   2  -4   4     1771.07     1758.08     50.92 o 
   3  -4   4     5441.16     5588.79    171.35 o 
   4  -4   4     1954.43     2534.49     62.19 o 
   5  -4   4      252.22      286.35     18.75 o 
   6  -4   4      273.01      300.28     19.54 o 
   7  -4   4     1334.92     1334.22     36.83 o 
   8  -4   4       76.76       79.46     13.46 o 
   9  -4   4      117.61      112.69     17.17 o 
  10  -4   4      208.10      240.38     19.23 o 
  11  -4   4     2556.14     2476.53     57.18 o 
  12  -4   4      391.76      433.98     24.70 o 
  13  -4   4       85.08       80.35     23.03 o 
  14  -4   4      284.99      320.82     35.19 o 
  15  -4   4      166.70      189.75     34.33 o 
  16  -4   4      163.61      140.92     22.56 o 
  17  -4   4       33.54       30.03     18.28 o 
  18  -4   4      186.52      197.89     26.17 o 
  19  -4   4       31.06       21.50     19.28 o 
  20  -4   4      410.18      427.03     36.05 o 
  21  -4   4      224.36      326.27     52.22 o 
  22  -4   4      263.65      228.22     45.82 o 
  23  -4   4       19.10       69.05     58.16 o 
  24  -4   4       11.06       -8.40     48.65 o 
  25  -4   4       48.40      133.55     59.10 o 
  26  -4   4      387.97      542.03    100.30 o 
  27  -4   4      101.31      294.34     78.76 o 
 -28  -3   4       17.05      113.12     75.90 o 
 -27  -3   4      187.95      199.20     65.25 o 
 -26  -3   4      353.86      318.93     69.10 o 
 -25  -3   4      109.93       80.02     50.35 o 
 -24  -3   4       17.61       63.02     69.17 o 
 -23  -3   4       22.28       36.93     64.06 o 
 -22  -3   4      298.37      210.05     80.34 o 
 -21  -3   4        9.39      -37.78     46.99 o 
 -20  -3   4       37.48      -10.49     48.28 o 
 -19  -3   4      505.40      606.86     40.91 o 
 -18  -3   4      570.00      651.19     40.90 o 
 -17  -3   4      591.86      564.98     37.46 o 
 -16  -3   4      173.25      132.49     22.80 o 
 -15  -3   4      177.53      199.54     19.50 o 
 -14  -3   4      123.39      130.80     25.16 o 
 -13  -3   4      670.63      742.51     28.26 o 
 -12  -3   4     2364.71     2304.15     88.00 o 
 -11  -3   4     1491.30     1442.69     76.25 o 
 -10  -3   4     1258.81     1390.65     54.15 o 
  -9  -3   4      931.38      993.80     37.12 o 
  -8  -3   4    14561.46    14979.16    321.25 o 
  -7  -3   4     3671.00     3639.43    159.62 o 
  -6  -3   4     1181.72     1195.43     42.47 o 
  -5  -3   4      358.04      389.66     26.29 o 
  -4  -3   4     8520.78     9036.40    141.60 o 
  -3  -3   4      812.92      902.71     26.71 o 
  -2  -3   4     2435.62     2493.78     48.68 o 
  -1  -3   4     1273.49     1052.58     28.05 o 
   0  -3   4     1688.70     1873.13     40.12 o 
   1  -3   4      418.46      419.60     24.19 o 
   2  -3   4     1457.90     1365.37     59.02 o 
   3  -3   4    16797.33    17705.97    445.21 o 
   4  -3   4     3366.45     3534.31     63.41 o 
   5  -3   4     1578.40     1798.40     39.50 o 
   6  -3   4     1576.78     1806.12     40.13 o 
   7  -3   4      193.32      222.83     18.37 o 
   8  -3   4      204.78      240.89     16.12 o 
   9  -3   4       98.43       82.42     10.89 o 
  10  -3   4     1713.68     1604.42     35.36 o 
  11  -3   4     1215.04     1146.92     31.48 o 
  12  -3   4      254.09      267.61     16.85 o 
  13  -3   4       87.08       63.27     11.97 o 
  14  -3   4     1414.01     1353.48     36.26 o 
  15  -3   4     1733.34     1637.56     57.00 o 
  16  -3   4      184.59      189.38     24.60 o 
  17  -3   4      414.25      404.12     32.68 o 
  18  -3   4      279.71      245.65     27.78 o 
  19  -3   4      193.69      179.31     28.70 o 
  20  -3   4      621.86      697.10     44.23 o 
  21  -3   4      148.09      159.18     27.54 o 
  22  -3   4      398.74      429.83     43.28 o 
  23  -3   4      137.11      146.65     41.29 o 
  24  -3   4       29.84       59.46     56.31 o 
  25  -3   4        1.07       32.31     42.01 o 
  26  -3   4      406.00      446.73     72.84 o 
  27  -3   4      122.37      219.71     90.71 o 
  28  -3   4      107.30      226.98     71.27 o 
 -29  -2   4       18.74      146.47     55.75 o 
 -28  -2   4       34.34       22.92     78.15 o 
 -27  -2   4        5.11      -31.07     61.72 o 
 -26  -2   4        6.55       49.39     69.09 o 
 -25  -2   4       51.14       70.87     73.12 o 
 -24  -2   4       52.88       75.25     67.54 o 
 -23  -2   4      383.99      341.30     91.99 o 
 -22  -2   4      969.63      761.35    126.57 o 
 -21  -2   4      238.42      224.97     36.43 o 
 -20  -2   4      172.87      145.64     31.67 o 
 -19  -2   4      427.95      395.57     41.03 o 
 -18  -2   4     1853.39     1762.10    105.95 o 
 -17  -2   4      770.08      738.18     36.13 o 
 -16  -2   4      883.51      875.50     32.92 o 
 -15  -2   4      338.39      366.35     23.46 o 
 -14  -2   4      196.15      208.08     18.99 o 
 -13  -2   4      667.54      608.75     32.03 o 
 -12  -2   4      450.49      387.94     33.97 o 
 -11  -2   4      916.64      938.66     46.47 o 
 -10  -2   4      354.04      382.08     19.60 o 
  -9  -2   4      636.11      576.53     21.26 o 
  -8  -2   4     4841.13     5151.24     83.39 o 
  -7  -2   4     1543.67     1375.69    164.79 o 
  -6  -2   4     1276.50     1028.49    263.64 o 
  -5  -2   4     1895.03     1800.52     71.99 o 
  -4  -2   4     9843.92    10083.15    169.81 o 
  -3  -2   4      145.54      133.29     12.49 o 
  -2  -2   4       62.76       76.89     10.93 o 
  -1  -2   4     1239.44     1239.76     64.00 o 
   0  -2   4    12775.60    12794.56    214.32 o 
   1  -2   4     2267.58     2178.12     61.58 o 
   2  -2   4      900.66      794.10     31.64 o 
   3  -2   4     2503.47     2715.81     47.46 o 
   4  -2   4     4613.88     5321.03     85.43 o 
   5  -2   4     3484.49     3494.42     78.87 o 
   6  -2   4      779.71      705.72     25.49 o 
   7  -2   4     3064.36     3154.80     50.46 o 
   8  -2   4      177.78      160.48     10.73 o 
   9  -2   4      399.49      425.46     17.69 o 
  10  -2   4      510.95      493.48     18.35 o 
  11  -2   4     2357.47     2194.63     42.72 o 
  12  -2   4      683.19      734.80     23.33 o 
  13  -2   4        0.39       -7.11      8.59 o 
  14  -2   4     1529.54     1320.93     35.21 o 
  15  -2   4      135.12      172.82     16.14 o 
  16  -2   4      502.02      430.21     30.91 o 
  17  -2   4      180.11      144.24     22.72 o 
  18  -2   4     5615.63     5294.62    113.36 o 
  19  -2   4      476.50      491.99     37.03 o 
  20  -2   4       41.19       71.34     21.56 o 
  21  -2   4        5.54       -2.03     23.36 o 
  22  -2   4      355.46      381.96     44.86 o 
  23  -2   4       28.05       44.52     28.70 o 
  24  -2   4      178.33      183.87     38.37 o 
  25  -2   4      138.87      120.59     49.51 o 
  26  -2   4        8.01       14.69     65.11 o 
  27  -2   4      264.13      272.07     61.41 o 
  28  -2   4        2.55       90.58     73.80 o 
  29  -2   4      257.66      413.24     87.03 o 
 -29  -1   4       23.83       65.68     83.97 o 
 -28  -1   4       35.35       35.72     77.54 o 
 -27  -1   4       35.82      152.19     82.91 o 
 -26  -1   4      235.02      263.09     98.71 o 
 -25  -1   4       84.81      131.66     78.67 o 
 -24  -1   4      117.52       32.90     63.10 o 
 -23  -1   4       23.51       -3.80     56.70 o 
 -22  -1   4      556.46      535.45     52.47 o 
 -21  -1   4      594.14      644.61     94.95 o 
 -20  -1   4      107.78      151.23     25.09 o 
 -19  -1   4       44.53       82.22     21.76 o 
 -18  -1   4     1424.03     1403.54     51.78 o 
 -17  -1   4     3197.18     3061.40     77.86 o 
 -16  -1   4     1684.78     1628.03     51.84 o 
 -15  -1   4      407.65      417.64     38.69 o 
 -14  -1   4      724.96      729.90     32.77 o 
 -13  -1   4      260.49      245.68     20.94 o 
 -12  -1   4     1262.12     1197.44     49.59 o 
 -11  -1   4      675.12      602.27     26.44 o 
 -10  -1   4      141.59      159.15     23.44 o 
  -9  -1   4     1413.91     1367.13     32.89 o 
  -8  -1   4     7145.92     7223.20    111.79 o 
  -7  -1   4      327.46      361.06     26.62 o 
  -6  -1   4      424.65      475.67     14.33 o 
  -5  -1   4     1114.41     1135.13     22.10 o 
  -4  -1   4     7823.74     8595.43    118.84 o 
  -3  -1   4     3884.25     3780.34     69.01 o 
  -2  -1   4     5450.03     5441.42    152.51 o 
  -1  -1   4     5528.58     5157.08    114.06 o 
   0  -1   4     3593.80     3100.15    396.14 o 
   1  -1   4     1234.87     1092.22     24.53 o 
   2  -1   4       33.70       16.50      6.35 o 
   3  -1   4     3944.81     3854.52     57.80 o 
   4  -1   4     9426.58    10157.32    141.44 o 
   5  -1   4      598.06      511.53     20.20 o 
   6  -1   4       97.18       98.77     11.95 o 
   7  -1   4     1470.81     1627.43     82.26 o 
   8  -1   4     1333.69     1173.18    110.55 o 
   9  -1   4     4143.61     3970.64     62.04 o 
  10  -1   4     4492.13     4525.99     85.84 o 
  11  -1   4     1891.82     1697.27     35.41 o 
  12  -1   4      343.80      339.31     19.61 o 
  13  -1   4      263.79      278.68     17.57 o 
  14  -1   4     2776.83     2662.49     54.94 o 
  15  -1   4      725.45      669.60     26.97 o 
  16  -1   4      306.40      279.22     20.76 o 
  17  -1   4      286.56      275.48     24.74 o 
  18  -1   4     1832.19     1718.86     71.78 o 
  19  -1   4       22.17       25.12     23.17 o 
  20  -1   4        6.98       18.69     23.78 o 
  21  -1   4       49.51       41.73     27.05 o 
  22  -1   4      805.03      833.84     62.18 o 
  23  -1   4      260.48      269.98     41.20 o 
  24  -1   4        6.53       39.97     30.40 o 
  25  -1   4       58.50       33.65     32.77 o 
  26  -1   4      794.13      791.10     68.46 o 
  27  -1   4       96.31      166.02     54.38 o 
  28  -1   4       12.09       68.92     45.55 o 
  29  -1   4        9.19      120.04     53.50 o 
 -29   0   4       16.75       -3.40     73.84 o 
 -28   0   4       25.27       57.15     79.90 o 
 -27   0   4        8.73       35.61     69.38 o 
 -26   0   4      147.21       64.44     75.81 o 
 -25   0   4       21.71        1.09     59.85 o 
 -24   0   4        4.70        0.34     27.72 o 
 -23   0   4       48.29       58.73     30.22 o 
 -22   0   4       77.59       86.71     25.71 o 
 -21   0   4       20.06       14.12     20.94 o 
 -20   0   4       71.97       95.39     24.88 o 
 -19   0   4      518.56      517.97     38.35 o 
 -18   0   4     1909.91     1930.34     63.62 o 
 -17   0   4      151.32      173.11     23.78 o 
 -16   0   4      405.42      368.16     29.60 o 
 -15   0   4       18.49       16.30     19.59 o 
 -14   0   4        5.53       11.06     12.66 o 
 -13   0   4      233.91      231.13     21.55 o 
 -12   0   4     1190.05     1077.96     37.70 o 
 -11   0   4       86.27       53.26     25.92 o 
 -10   0   4        3.48        5.88      8.40 o 
  -9   0   4      384.05      417.54     23.18 o 
  -8   0   4      172.20      224.23     25.51 o 
  -7   0   4      545.68      431.80     21.32 o 
  -6   0   4       24.54       20.37      7.43 o 
  -5   0   4     1878.24     1678.45     31.46 o 
  -4   0   4   335613.28   342606.16   4539.83 o 
  -3   0   4     1645.94     1452.40     25.19 o 
  -2   0   4      347.02      270.12     10.36 o 
  -1   0   4      710.99      637.77     11.31 o 
   0   0   4      449.79      404.04      8.38 o 
   1   0   4     1050.52      885.20     18.07 o 
   2   0   4      282.45      237.34      9.38 o 
   3   0   4     1243.15     1123.40     29.42 o 
   4   0   4      706.06      786.53     22.11 o 
   5   0   4        2.08        1.76      5.82 o 
   6   0   4     3056.22     2978.46     60.04 o 
   7   0   4      221.02      184.35     17.78 o 
   8   0   4     4189.99     4374.96     88.63 o 
   9   0   4     2688.64     2576.82     47.90 o 
  10   0   4      987.01     1073.48     28.28 o 
  11   0   4      874.40      681.16     28.32 o 
  12   0   4     1313.36     1503.86     44.44 o 
  13   0   4       62.92       32.14     12.45 o 
  14   0   4      490.88      501.56     29.26 o 
  15   0   4        1.40       17.54     13.72 o 
  16   0   4      127.85      164.13     24.40 o 
  17   0   4        2.09       21.80     16.00 o 
  18   0   4        7.26      -13.94     14.82 o 
  19   0   4        1.99        3.15     22.52 o 
  20   0   4       35.90       25.55     28.56 o 
  21   0   4       17.58       41.33     31.89 o 
  22   0   4     1526.91     1801.18     98.02 o 
  23   0   4      645.84      582.82     65.73 o 
  24   0   4       41.65       49.62     31.80 o 
  25   0   4       91.80      118.41     36.48 o 
  26   0   4      239.11      269.15     47.66 o 
  27   0   4       48.06      108.05     57.02 o 
  28   0   4        1.27       46.74     43.75 o 
  29   0   4        7.29       90.16     47.39 o 
 -29   1   4       24.78       33.91     74.75 o 
 -28   1   4       35.36       41.97     73.38 o 
 -27   1   4       38.10       -9.27     60.96 o 
 -26   1   4      240.45      196.96     90.13 o 
 -25   1   4       86.61       86.87     37.85 o 
 -24   1   4      116.30       61.23     28.02 o 
 -23   1   4       25.09       31.92     24.95 o 
 -22   1   4      564.32      541.07     45.70 o 
 -21   1   4      592.02      599.01     45.63 o 
 -20   1   4      106.20      126.45     26.36 o 
 -19   1   4       44.55       59.48     21.94 o 
 -18   1   4     1417.49     1396.11     55.88 o 
 -17   1   4     3198.35     2881.64     81.79 o 
 -16   1   4     1673.22     1572.75     93.16 o 
 -15   1   4      430.57      438.58     35.45 o 
 -14   1   4      736.52      729.94     40.30 o 
 -13   1   4      261.44      287.82     24.93 o 
 -12   1   4     1274.74     1165.71     41.95 o 
 -11   1   4      677.78      596.76     25.66 o 
 -10   1   4      145.23      164.25     15.24 o 
  -9   1   4     1435.76     1434.81     46.50 o 
  -8   1   4     7376.80     7628.86    137.35 o 
  -7   1   4      333.63      379.04     27.01 o 
  -6   1   4      431.69      474.35     20.28 o 
  -5   1   4     1118.41     1129.28     26.55 o 
  -4   1   4     7826.67     8679.88    123.30 o 
  -3   1   4     3882.87     3790.89    132.59 o 
  -2   1   4     5429.80     5455.60     94.28 o 
  -1   1   4     5497.49     5146.42     74.53 o 
   0   1   4     3528.09     3099.15    224.88 o 
   1   1   4     1235.04     1102.19     20.22 o 
   2   1   4       34.37       27.36      4.35 o 
   3   1   4     4015.11     3901.67     51.75 o 
   4   1   4     9474.03    10221.72    133.57 o 
   8   1   4     1306.37     1339.01     65.81 o 
   9   1   4     4200.03     3845.80    139.04 o 
  10   1   4     4489.46     4405.29    124.72 o 
  11   1   4     1959.41     1650.28     48.74 o 
  12   1   4      342.64      349.88     35.39 o 
  13   1   4      269.75      285.21     26.30 o 
  14   1   4     2804.83     2490.84     68.18 o 
  15   1   4      727.62      644.04     36.41 o 
  16   1   4      304.69      275.22     27.90 o 
  17   1   4      288.21      259.42     27.75 o 
  18   1   4     1830.10     1755.80     61.15 o 
  19   1   4       22.08       43.27     19.65 o 
  20   1   4        5.96        0.58     18.28 o 
  21   1   4       48.14       14.57     29.83 o 
  22   1   4      806.58      821.98     75.77 o 
  23   1   4      261.26      290.21     50.55 o 
  24   1   4        6.17       45.13     37.17 o 
  25   1   4       59.09      108.01     47.99 o 
  26   1   4      798.86      812.66     69.02 o 
  27   1   4       92.71       54.00     56.80 o 
  28   1   4       11.38       43.11     36.59 o 
  29   1   4        7.71      127.67    128.23 o 
 -29   2   4       17.98       64.35     81.77 o 
 -28   2   4       35.28      -37.76     65.88 o 
 -27   2   4        5.04       62.38     71.63 o 
 -26   2   4        6.18      -11.23     44.00 o 
 -25   2   4       51.20       39.56     29.63 o 
 -24   2   4       55.58       25.60     25.92 o 
 -23   2   4      387.49      387.02     55.00 o 
 -22   2   4      985.69      904.94     90.40 o 
 -21   2   4      245.60      195.75     32.49 o 
 -20   2   4      174.77      179.80     30.17 o 
 -19   2   4      412.59      475.40     40.25 o 
 -18   2   4     1857.38     1825.58     65.83 o 
 -17   2   4      787.78      737.20     46.32 o 
 -16   2   4      895.18      887.61     43.97 o 
 -15   2   4      327.11      330.19     26.60 o 
 -14   2   4      194.73      199.49     21.08 o 
 -13   2   4      659.68      631.08     43.41 o 
 -12   2   4      422.52      457.96     20.69 o 
 -11   2   4      974.97     1011.54     27.27 o 
 -10   2   4      373.81      391.63     17.67 o 
  -9   2   4      640.88      589.46     12.57 o 
  -8   2   4     4805.34     5085.18     75.04 o 
  -7   2   4     1529.45     1660.92     31.09 o 
  -6   2   4     1248.71     1263.09     80.32 o 
  -5   2   4     1859.07     1884.48     42.53 o 
  -4   2   4     9647.36    10110.75    218.37 o 
  -3   2   4      142.78      128.39      9.62 o 
  -2   2   4       64.66       74.37      6.77 o 
  -1   2   4     1257.39     1297.46     24.68 o 
   0   2   4    13125.79    13360.48    173.42 o 
   1   2   4     2281.81     2282.32     37.73 o 
   2   2   4      911.28      894.92     21.21 o 
   3   2   4     2522.55     2620.28     44.32 o 
   4   2   4     4665.25     5248.99     81.73 o 
   5   2   4     3540.89     3389.85     56.30 o 
   6   2   4      794.76      618.93     46.47 o 
   7   2   4     2944.28     3014.75     72.66 o 
   8   2   4      167.01      162.42     16.86 o 
   9   2   4      405.42      392.31     24.72 o 
  10   2   4      502.32      445.93     27.31 o 
  11   2   4     2359.82     2211.96     82.07 o 
  12   2   4      690.26      652.41     45.34 o 
  13   2   4        0.52       12.78     18.67 o 
  14   2   4     1510.86     1227.50     74.76 o 
  15   2   4      130.78       79.15     34.34 o 
  16   2   4      498.47      420.71     34.14 o 
  17   2   4      184.34      174.51     25.69 o 
  18   2   4     5730.15     5341.85    125.66 o 
  19   2   4      488.48      462.30     38.96 o 
  20   2   4       42.60       69.23     23.66 o 
  21   2   4        4.96       -4.12     20.88 o 
  22   2   4      340.92      268.73     34.72 o 
  23   2   4       29.71       19.25     36.12 o 
  24   2   4      182.01      141.88     45.60 o 
  25   2   4      149.34      125.18     45.98 o 
  26   2   4        8.97      -12.80     39.72 o 
  27   2   4      262.48      213.09     57.84 o 
  28   2   4        2.19      -26.15     64.89 o 
  29   2   4      263.42      224.78     80.96 o 
 -28   3   4       17.72      -57.10     67.46 o 
 -27   3   4      182.46      142.81     39.91 o 
 -26   3   4      343.02      397.62     66.66 o 
 -25   3   4      108.28      132.25     40.32 o 
 -24   3   4       17.31       10.09     27.90 o 
 -23   3   4       22.70       13.10     26.27 o 
 -22   3   4      305.62      346.41     40.61 o 
 -21   3   4        9.66       -3.00     36.71 o 
 -20   3   4       35.66       22.22     26.91 o 
 -19   3   4      512.10      495.08     42.87 o 
 -18   3   4      569.58      575.37     44.73 o 
 -17   3   4      591.30      521.02     35.79 o 
 -16   3   4      166.17      143.87     17.14 o 
 -15   3   4      197.88      214.86     18.33 o 
 -14   3   4      118.52      132.54     19.55 o 
 -13   3   4      673.82      682.14     22.69 o 
 -12   3   4     2340.96     2399.07     41.85 o 
 -11   3   4     1506.18     1542.63     29.81 o 
 -10   3   4     1273.66     1411.92     28.52 o 
  -9   3   4      931.34     1034.00     40.90 o 
  -8   3   4    14354.40    15167.88    278.73 o 
  -7   3   4     3637.06     3710.12     56.47 o 
  -6   3   4     1166.35     1180.89     24.62 o 
  -5   3   4      363.60      419.66     30.90 o 
  -4   3   4     8607.01     8836.25    129.61 o 
  -3   3   4      835.59      901.15     22.20 o 
  -2   3   4     2453.86     2433.79     70.37 o 
  -1   3   4     1282.54     1098.23     35.98 o 
   0   3   4     1665.50     1866.42     35.51 o 
   1   3   4      420.42      443.44     20.65 o 
   2   3   4     1432.67     1362.31     30.11 o 
   3   3   4    16412.03    16858.91    227.65 o 
   4   3   4     3271.53     3374.25     58.08 o 
   5   3   4     1597.40     1794.52     37.43 o 
   6   3   4     1580.36     1802.04     38.44 o 
   7   3   4      182.91      188.72     12.01 o 
   8   3   4      199.48      231.30     12.79 o 
   9   3   4       98.70       65.11     11.06 o 
  10   3   4     1689.89     1596.01     27.81 o 
  11   3   4     1228.20     1096.91     69.97 o 
  12   3   4      253.06      236.68     20.42 o 
  13   3   4       88.27       92.31     16.20 o 
  14   3   4     1378.12     1300.27     73.82 o 
  15   3   4     1741.86     1654.25     47.22 o 
  16   3   4      178.66      160.64     18.18 o 
  17   3   4      416.72      409.33     25.55 o 
  18   3   4      272.59      239.28     26.30 o 
  19   3   4      196.52      218.22     22.10 o 
  20   3   4      609.50      602.07     33.07 o 
  21   3   4      139.66      153.46     21.56 o 
  22   3   4      398.69      421.65     30.33 o 
  23   3   4      135.37      129.00     25.94 o 
  24   3   4       29.77       53.40     51.11 o 
  25   3   4        1.57       26.24     54.22 o 
  26   3   4      405.03      506.48     95.15 o 
  27   3   4      121.87       91.60     64.43 o 
  28   3   4      105.23      187.24     75.49 o 
 -27   4   4       17.39        8.80     32.89 o 
 -26   4   4       38.40       37.54     47.48 o 
 -25   4   4        4.85       13.40     39.63 o 
 -24   4   4      280.82      295.13     43.23 o 
 -23   4   4      340.08      415.03     49.19 o 
 -22   4   4       44.63       61.22     29.30 o 
 -21   4   4       18.80        6.77     24.32 o 
 -20   4   4       17.89       12.74     23.75 o 
 -19   4   4       41.04       41.35     25.02 o 
 -18   4   4      280.13      225.02     29.06 o 
 -17   4   4       26.92       28.87     18.42 o 
 -16   4   4      389.76      333.60     30.10 o 
 -15   4   4      571.74      571.54     36.44 o 
 -14   4   4       21.70       10.51     14.91 o 
 -13   4   4      710.46      712.69     21.96 o 
 -12   4   4     2299.78     2323.73     80.23 o 
 -11   4   4     1672.92     1640.58     60.80 o 
 -10   4   4       40.48       34.46      9.88 o 
  -9   4   4     1248.37     1222.31     29.33 o 
  -8   4   4     1318.18     1303.18     29.49 o 
  -7   4   4     1108.40     1138.60     27.04 o 
  -6   4   4     2127.41     2193.04     63.83 o 
  -5   4   4      474.43      493.41     31.45 o 
  -4   4   4     2764.43     3101.29     54.02 o 
  -3   4   4      213.28      231.98     14.43 o 
  -2   4   4      447.73      485.57     19.50 o 
  -1   4   4      453.69      367.26     18.18 o 
   0   4   4      531.52      537.09     20.80 o 
   1   4   4       63.44      118.19     12.36 o 
   2   4   4     1755.07     1750.91     38.38 o 
   3   4   4     5405.33     5645.51    101.05 o 
   4   4   4     1971.36     2513.13     49.15 o 
   5   4   4      249.86      269.45     17.40 o 
   6   4   4      286.96      346.12     19.27 o 
   7   4   4     1316.53     1278.55     34.45 o 
   8   4   4       74.53      104.87     11.46 o 
   9   4   4      118.03      128.51     11.90 o 
  10   4   4      205.90      243.59     18.87 o 
  11   4   4     2552.85     2476.94     62.87 o 
  12   4   4      402.65      407.04     22.87 o 
  13   4   4       85.67       64.20     15.90 o 
  14   4   4      276.72      291.74     25.53 o 
  15   4   4      165.68      178.45     22.48 o 
  16   4   4      170.29      165.28     22.26 o 
  17   4   4       32.65       11.95     16.74 o 
  18   4   4      201.54      236.67     23.69 o 
  19   4   4       33.35       38.65     17.74 o 
  20   4   4      399.54      451.18     37.62 o 
  21   4   4      226.26      247.16     54.51 o 
  22   4   4      267.49      343.23    104.50 o 
  23   4   4       18.58        0.27     30.57 o 
  24   4   4       13.91      -14.93     30.56 o 
  25   4   4       53.64      -17.44     53.52 o 
  26   4   4      397.72      429.21     88.80 o 
  27   4   4      100.00      125.91     70.41 o 
 -26   5   4       25.15       30.51     41.05 o 
 -25   5   4       10.35      -31.85     35.15 o 
 -24   5   4        0.76       43.12     32.22 o 
 -23   5   4        9.90       55.86     32.03 o 
 -22   5   4       11.38       22.30     28.03 o 
 -21   5   4      148.52      136.38     34.50 o 
 -20   5   4      162.89      186.02     35.44 o 
 -19   5   4      508.85      508.05     40.54 o 
 -18   5   4      127.27       97.73     24.37 o 
 -17   5   4       40.04       51.35     20.95 o 
 -16   5   4       28.37       10.92     18.61 o 
 -15   5   4      943.88      983.19     30.31 o 
 -14   5   4      103.73       97.57     14.40 o 
 -13   5   4      412.97      403.33     25.37 o 
 -12   5   4       81.86      119.41     20.15 o 
 -11   5   4      425.03      393.48     40.90 o 
 -10   5   4        4.07      -12.59     12.98 o 
  -9   5   4       58.11       72.00     18.57 o 
  -8   5   4       20.52        9.26     11.49 o 
  -7   5   4      126.80      140.22     15.90 o 
  -6   5   4      383.20      412.59     23.31 o 
  -5   5   4      564.00      523.21     24.89 o 
  -4   5   4     1466.79     1509.13     37.68 o 
  -3   5   4      891.80      930.85     29.60 o 
  -2   5   4      855.91      781.83     27.42 o 
  -1   5   4      120.79      114.50     17.98 o 
   0   5   4      657.91      608.61     24.70 o 
   1   5   4      760.05      751.90     26.75 o 
   2   5   4       44.21       40.42     11.45 o 
   3   5   4      596.44      600.94     25.16 o 
   4   5   4      119.94      114.86     14.50 o 
   5   5   4      316.74      344.59     21.46 o 
   6   5   4       35.28       28.57     12.12 o 
   7   5   4      674.79      644.65     28.13 o 
   8   5   4      100.76       89.63     20.79 o 
   9   5   4       38.59       38.41     13.36 o 
  10   5   4      302.40      260.16     17.87 o 
  11   5   4       61.90       33.96     11.72 o 
  12   5   4      536.60      547.22     30.35 o 
  13   5   4       54.73       59.20     12.49 o 
  14   5   4      140.95      152.29     22.03 o 
  15   5   4      853.66      896.99     40.78 o 
  16   5   4       22.47       -3.49     17.28 o 
  17   5   4       20.04       29.18     24.31 o 
  18   5   4      144.75      133.17     35.87 o 
  19   5   4      149.04      192.85     40.40 o 
  20   5   4      196.45      188.74     42.02 o 
  21   5   4       94.86       60.79     34.27 o 
  22   5   4      175.87      192.58     46.27 o 
  23   5   4       10.83       50.41     35.33 o 
  24   5   4      153.54      227.92     55.67 o 
  25   5   4       58.97       31.19     43.61 o 
  26   5   4       82.39       73.18     71.32 o 
 -24   6   4        4.40        9.71     38.61 o 
 -23   6   4      277.94      273.40     75.73 o 
 -22   6   4       30.24       24.31     37.32 o 
 -21   6   4        6.95      -23.85     33.56 o 
 -20   6   4       31.48       -5.40     26.34 o 
 -19   6   4       29.44       -6.36     25.40 o 
 -18   6   4       19.85       43.25     27.02 o 
 -17   6   4       47.14       86.91     27.98 o 
 -16   6   4        5.91       18.07     24.03 o 
 -15   6   4      166.07      153.36     19.54 o 
 -14   6   4       51.12       27.92     19.41 o 
 -13   6   4      129.46      106.43     31.36 o 
 -12   6   4      105.85       17.59     25.47 o 
 -11   6   4     1126.91     1245.54     67.05 o 
 -10   6   4       96.53      108.15     20.98 o 
  -9   6   4      201.10      225.93     26.11 o 
  -8   6   4      208.29      190.10     24.33 o 
  -7   6   4      295.72      262.19     27.40 o 
  -6   6   4      501.88      564.90     43.99 o 
  -5   6   4     1581.07     1665.94     53.79 o 
  -4   6   4     6343.01     6680.73    131.81 o 
  -3   6   4      620.49      682.08     29.82 o 
  -2   6   4      199.08      196.49     19.28 o 
  -1   6   4     3949.36     3971.20     74.59 o 
   0   6   4     2943.04     2912.71     72.19 o 
   1   6   4      617.56      576.22     31.16 o 
   2   6   4       87.83       92.12     16.41 o 
   3   6   4      161.04      132.62     17.57 o 
   4   6   4      780.66      771.62     32.35 o 
   5   6   4       65.67       25.67     14.23 o 
   6   6   4      403.80      414.10     26.03 o 
   7   6   4      776.65      865.57     34.85 o 
   8   6   4       88.54       73.97     16.77 o 
   9   6   4      205.76      218.19     18.34 o 
  10   6   4      462.29      458.06     24.29 o 
  11   6   4     1578.90     1499.80     47.78 o 
  12   6   4      406.16      347.92     22.28 o 
  13   6   4      266.50      275.89     23.41 o 
  14   6   4      426.38      419.60     27.15 o 
  15   6   4      410.24      362.47     42.24 o 
  16   6   4      211.77      251.23     38.58 o 
  17   6   4        9.51       15.34     45.64 o 
  18   6   4      927.42      951.43    112.21 o 
  19   6   4      148.53      206.80     66.13 o 
  20   6   4       27.84        3.61     34.36 o 
  21   6   4       93.53       70.92     40.55 o 
  22   6   4       74.86      104.99     40.38 o 
  23   6   4       76.79       84.81     43.29 o 
  24   6   4      138.90       53.97     43.93 o 
 -22   7   4       27.68       14.45     55.86 o 
 -21   7   4        8.74       46.47     39.38 o 
 -20   7   4       72.03       -1.96     35.70 o 
 -19   7   4       50.42       57.28     32.43 o 
 -18   7   4        3.84       11.58     28.16 o 
 -17   7   4        1.20        5.11     53.22 o 
 -16   7   4       12.37       30.50     16.77 o 
 -15   7   4       31.73       62.75     21.23 o 
 -14   7   4       16.67      -17.96     17.96 o 
 -13   7   4       31.16      -14.58     49.78 o 
 -12   7   4       40.03       38.13     30.27 o 
 -11   7   4       43.73       38.41     28.41 o 
 -10   7   4      169.46      192.86     39.19 o 
  -9   7   4      264.64      333.82     44.37 o 
  -8   7   4      384.33      412.45     35.61 o 
  -7   7   4        7.20        5.52     19.25 o 
  -6   7   4       56.79       69.67     21.36 o 
  -5   7   4      119.98      144.86     24.91 o 
  -4   7   4      157.39      217.89     30.85 o 
  -3   7   4     1601.10     1619.88     57.45 o 
  -2   7   4      733.81      811.04     44.28 o 
  -1   7   4      527.41      574.17     38.80 o 
   0   7   4     1194.55     1185.72     41.27 o 
   1   7   4      184.20      161.79     24.43 o 
   2   7   4       61.12       52.81     16.76 o 
   3   7   4      875.07      936.07     37.66 o 
   4   7   4      329.14      311.40     25.86 o 
   5   7   4      332.83      369.21     27.23 o 
   6   7   4      101.73       95.46     18.99 o 
   7   7   4      355.88      300.47     26.13 o 
   8   7   4       58.25       50.36     18.01 o 
   9   7   4      114.27       86.66     25.03 o 
  10   7   4        4.69       -6.50     15.75 o 
  11   7   4       16.18        0.82     16.56 o 
  12   7   4        0.13      -14.58     14.58 o 
  13   7   4       51.94       42.89     18.13 o 
  14   7   4      354.58      390.13     30.63 o 
  15   7   4      234.36      266.46     29.28 o 
  16   7   4       18.50       18.53     51.14 o 
  17   7   4       84.25       48.27     56.77 o 
  18   7   4      207.67      320.17     82.49 o 
  19   7   4      216.21      230.47     76.27 o 
  20   7   4       17.76       29.83     39.83 o 
  21   7   4       19.58       40.65     42.15 o 
  22   7   4       31.36        8.86     41.31 o 
 -19   8   4       57.12       93.22     36.20 o 
 -18   8   4       44.68       45.54     33.09 o 
 -17   8   4       33.98       57.81     32.13 o 
 -16   8   4      161.85      193.67     28.10 o 
 -15   8   4      228.21      262.28     39.58 o 
 -14   8   4       24.74       32.69     23.64 o 
 -13   8   4        0.94      -31.54     31.54 o 
 -12   8   4      271.11      283.29     54.41 o 
 -11   8   4       83.32       94.41     36.55 o 
 -10   8   4       88.83        0.86     31.86 o 
  -9   8   4      177.37      153.03     38.22 o 
  -8   8   4      581.24      573.32     57.18 o 
  -7   8   4       57.41       50.46     30.29 o 
  -6   8   4       35.35       83.71     26.20 o 
  -5   8   4       70.45       76.20     25.33 o 
  -4   8   4       44.13       41.88     24.16 o 
  -3   8   4       34.69       30.48     29.93 o 
  -2   8   4       13.73      -19.67     19.67 o 
  -1   8   4      268.79      249.36     37.40 o 
   0   8   4      203.10      209.13     34.64 o 
   1   8   4       85.89       86.61     25.27 o 
   2   8   4      188.06      158.28     27.61 o 
   3   8   4       11.03        9.12     18.36 o 
   4   8   4       37.28       25.00     18.45 o 
   5   8   4      134.43      128.36     27.54 o 
   6   8   4       23.78       28.14     23.43 o 
   7   8   4       36.73       46.25     25.16 o 
   8   8   4      144.72      180.42     31.23 o 
   9   8   4        6.69      -23.25     23.25 o 
  10   8   4       57.26       41.48     27.02 o 
  11   8   4      136.71      168.35     25.21 o 
  12   8   4       93.90       83.69     26.76 o 
  13   8   4      180.60      170.14     31.08 o 
  14   8   4       88.89       42.68     35.11 o 
  15   8   4      149.61      161.42     50.27 o 
  16   8   4      115.75      141.34     67.35 o 
  17   8   4      116.63      134.68     72.34 o 
  18   8   4      323.76      304.16     85.35 o 
  19   8   4      536.96      641.09    110.44 o 
 -15   9   4       92.47       47.90     27.69 o 
 -14   9   4       45.01       41.64     28.42 o 
 -13   9   4        4.44       26.65     37.37 o 
 -12   9   4      412.24      494.18     67.60 o 
 -11   9   4      469.38      612.47     68.49 o 
 -10   9   4       17.09      -26.62     35.24 o 
  -9   9   4      642.41      630.40     66.23 o 
  -8   9   4      162.31      129.50     41.54 o 
  -7   9   4       25.09       66.26     38.21 o 
  -6   9   4       29.66        0.07     32.01 o 
  -5   9   4       32.96       23.43     33.64 o 
  -4   9   4      145.11      104.09     57.65 o 
  -3   9   4       37.58       67.16     28.84 o 
  -2   9   4      228.51      300.35     38.29 o 
  -1   9   4        6.07       11.94     25.87 o 
   0   9   4      129.67      109.88     38.97 o 
   1   9   4       71.38       41.67     35.63 o 
   2   9   4      125.91      135.68     40.26 o 
   3   9   4      728.46      868.33     70.33 o 
   4   9   4       41.08       58.96     36.09 o 
   5   9   4       68.57      105.14     41.51 o 
   6   9   4        1.32       13.22     33.74 o 
   7   9   4       99.21       56.89     36.93 o 
   8   9   4       45.10       38.78     29.24 o 
   9   9   4       75.40      130.08     35.19 o 
  10   9   4      357.75      364.97     38.83 o 
  11   9   4      176.72      209.63     33.67 o 
  12   9   4       68.27       47.51     27.06 o 
  13   9   4      132.84      250.32     40.47 o 
  14   9   4       18.39       31.59     29.21 o 
  15   9   4      244.02      256.86     38.70 o 
  -9  10   4       57.22       64.87     43.85 o 
  -8  10   4       37.79       62.42     43.59 o 
  -7  10   4      201.87      108.18     45.85 o 
  -6  10   4        9.10       -0.71     38.40 o 
  -5  10   4       72.99      109.21     64.39 o 
  -4  10   4      440.94      396.13     88.37 o 
  -3  10   4       41.87       93.19     66.02 o 
  -2  10   4       13.79       -5.27     54.45 o 
  -1  10   4       19.95       13.06     38.67 o 
   0  10   4      205.31      190.98     49.88 o 
   1  10   4       71.63       88.83     41.89 o 
   2  10   4       15.45       -3.86     37.54 o 
   3  10   4      241.34      311.31     55.38 o 
   4  10   4       76.19      147.45     55.09 o 
   5  10   4       52.99      -24.31     38.35 o 
   6  10   4       44.23       22.69     52.17 o 
   7  10   4      184.77      243.71     52.15 o 
   8  10   4       36.67       49.06     34.67 o 
   9  10   4      152.00       90.86     36.53 o 
  -9 -10   5      170.78       75.91     62.89 o 
  -8 -10   5       51.25       87.32     67.03 o 
  -7 -10   5       16.80      -18.21     41.44 o 
  -6 -10   5      274.05      328.23     55.73 o 
  -5 -10   5       13.67       63.87     39.60 o 
  -4 -10   5       84.57      130.68     43.64 o 
  -3 -10   5       49.02        8.86     36.29 o 
  -2 -10   5       47.65       -1.31     46.75 o 
  -1 -10   5        6.24      -16.76     34.60 o 
   0 -10   5       84.12        5.85     37.78 o 
   1 -10   5      226.44      230.28     54.46 o 
   2 -10   5      135.43      100.29     60.82 o 
   3 -10   5       12.01       -8.31     52.08 o 
   4 -10   5       55.28       54.25     58.72 o 
   5 -10   5        6.79      -22.76     52.27 o 
   6 -10   5       58.94       96.56     66.12 o 
   7 -10   5       25.22      -47.22     47.22 o 
   8 -10   5       30.31        2.22     53.64 o 
   9 -10   5       45.87       39.38     59.78 o 
 -15  -9   5        8.30      131.20     68.72 o 
 -14  -9   5      158.17      149.75     70.93 o 
 -13  -9   5      608.95      710.35    113.15 o 
 -12  -9   5       78.07       21.44     58.27 o 
 -11  -9   5      149.90      178.46     73.33 o 
 -10  -9   5      213.69      144.57     42.88 o 
  -9  -9   5      267.85      293.21     87.30 o 
  -8  -9   5       33.07       18.87     33.09 o 
  -7  -9   5       70.45       81.64     35.38 o 
  -6  -9   5      213.87      172.86     41.32 o 
  -5  -9   5      100.44       74.97     36.03 o 
  -4  -9   5       29.19       45.35     33.20 o 
  -3  -9   5      111.64      129.87     40.04 o 
  -2  -9   5      578.08      604.66     98.03 o 
  -1  -9   5      141.59      106.83     41.72 o 
   0  -9   5       31.72       24.91     33.34 o 
   1  -9   5      676.26      693.05    107.90 o 
   2  -9   5       14.75      -14.31     30.95 o 
   3  -9   5      104.40      147.58     39.76 o 
   4  -9   5      260.99      267.63     47.38 o 
   5  -9   5     1209.65     1302.39    131.62 o 
   6  -9   5       61.89       23.08     50.61 o 
   7  -9   5       86.41       87.94     57.44 o 
   8  -9   5       41.41      112.38     56.41 o 
   9  -9   5      124.60       56.41     55.28 o 
  10  -9   5      148.60      283.71     77.52 o 
  11  -9   5      126.43      123.40     60.53 o 
  12  -9   5       57.42      -35.34     54.96 o 
  13  -9   5       58.60       69.85     58.03 o 
  14  -9   5      230.31      144.00     71.32 o 
  15  -9   5      246.12      325.17     88.36 o 
 -19  -8   5        4.15       40.53     55.62 o 
 -18  -8   5       88.04       91.92     64.60 o 
 -17  -8   5        8.91       14.25     55.76 o 
 -16  -8   5       39.39       53.41     56.04 o 
 -15  -8   5      152.38      170.38     68.28 o 
 -14  -8   5       30.80        3.35     51.55 o 
 -13  -8   5      261.53      167.04     69.79 o 
 -12  -8   5      175.14      220.40     57.54 o 
 -11  -8   5      347.37      400.09     48.77 o 
 -10  -8   5      346.98      292.00     43.86 o 
  -9  -8   5      239.34      269.60     41.33 o 
  -8  -8   5       70.62       48.57     28.48 o 
  -7  -8   5      143.61      224.32     90.32 o 
  -6  -8   5       33.76        7.42     34.21 o 
  -5  -8   5        0.81        7.45     26.18 o 
  -4  -8   5      108.00      132.09     34.88 o 
  -3  -8   5      273.49      278.61     67.86 o 
  -2  -8   5       56.75       57.35     29.67 o 
  -1  -8   5      162.73      204.85     37.62 o 
   0  -8   5       27.58       45.83     28.89 o 
   1  -8   5      124.10      135.56     33.30 o 
   2  -8   5       23.11        6.63     25.28 o 
   3  -8   5       43.42       33.12     27.18 o 
   4  -8   5       99.19       98.53     31.98 o 
   5  -8   5        9.56      -22.96     22.96 o 
   6  -8   5      120.47      116.61     34.39 o 
   7  -8   5      398.78      324.40     65.63 o 
   8  -8   5       18.17       39.03     45.69 o 
   9  -8   5      108.14      192.39     59.69 o 
  10  -8   5       32.31       33.04     43.31 o 
  11  -8   5        1.56       30.49     50.06 o 
  12  -8   5       13.75       79.52     55.76 o 
  13  -8   5       64.30       57.89     54.15 o 
  14  -8   5      154.77      275.90     73.96 o 
  15  -8   5       43.34       -9.58     52.13 o 
  16  -8   5      199.89      249.32     79.96 o 
  17  -8   5     1019.01     1085.95    134.74 o 
  18  -8   5      300.44      378.29     92.99 o 
  19  -8   5       58.46       21.94     68.29 o 
 -22  -7   5      180.64      160.95     75.41 o 
 -21  -7   5        8.23      -18.63     53.51 o 
 -20  -7   5       65.18       73.76     63.50 o 
 -19  -7   5      137.49      169.70     69.51 o 
 -18  -7   5       56.03      127.71     60.12 o 
 -17  -7   5       52.94       25.81     50.89 o 
 -16  -7   5       13.60       19.78     48.51 o 
 -15  -7   5      172.32      136.28     56.71 o 
 -14  -7   5        6.65      -30.97     40.04 o 
 -13  -7   5       92.95      113.02     69.44 o 
 -12  -7   5       42.01       38.50     25.26 o 
 -11  -7   5       85.76      105.83     46.58 o 
 -10  -7   5       42.99       60.97     27.19 o 
  -9  -7   5      142.59      118.62     46.56 o 
  -8  -7   5       26.36       44.98     24.77 o 
  -7  -7   5      593.69      586.70     50.91 o 
  -6  -7   5       76.62       67.67     27.93 o 
  -5  -7   5      274.16      172.86     32.81 o 
  -4  -7   5      223.61      161.33     32.14 o 
  -3  -7   5      564.38      629.00    130.31 o 
  -2  -7   5      726.47      893.15     61.60 o 
  -1  -7   5        3.01       -9.74     22.89 o 
   0  -7   5       80.98       93.00     28.02 o 
   1  -7   5       81.49       85.65     27.65 o 
   2  -7   5      469.98      515.42     48.12 o 
   3  -7   5      360.94      422.32     66.70 o 
   4  -7   5       59.06       18.59     38.06 o 
   5  -7   5      135.40      132.82     28.75 o 
   6  -7   5       90.42       75.86     41.55 o 
   7  -7   5       41.80       36.22     28.64 o 
   8  -7   5      121.87       63.15     33.86 o 
   9  -7   5       99.09       70.64     36.50 o 
  10  -7   5       32.00       32.81     55.01 o 
  11  -7   5       72.56      125.64     50.35 o 
  12  -7   5        8.29       24.61     39.07 o 
  13  -7   5       20.25       45.15     38.81 o 
  14  -7   5       85.29       62.65     66.13 o 
  15  -7   5      415.86      433.99     97.52 o 
  16  -7   5      226.70      275.84    113.59 o 
  17  -7   5       83.85       86.41    103.04 o 
  18  -7   5        8.61       52.31     74.04 o 
  19  -7   5       41.81      135.40     69.23 o 
  20  -7   5       81.32      153.43     66.65 o 
  21  -7   5      578.40      696.05    144.55 o 
  22  -7   5       23.92       18.71     55.80 o 
 -24  -6   5      104.86      218.98     76.22 o 
 -23  -6   5      108.16      157.44     71.64 o 
 -22  -6   5       93.62      241.17     47.01 o 
 -21  -6   5      211.78      214.28     56.38 o 
 -20  -6   5        9.08        3.26     27.81 o 
 -19  -6   5       94.15      173.18     51.14 o 
 -18  -6   5      189.67      204.14     55.59 o 
 -17  -6   5      526.32      646.28    105.89 o 
 -16  -6   5       55.65       82.60     31.57 o 
 -15  -6   5      106.81      120.38     27.10 o 
 -14  -6   5       39.75       53.37     23.23 o 
 -13  -6   5       89.14      136.94     23.70 o 
 -12  -6   5        0.66       20.48     29.95 o 
 -11  -6   5       17.45       68.45     22.01 o 
 -10  -6   5      356.00      345.19     30.22 o 
  -9  -6   5      328.39      308.74     42.55 o 
  -8  -6   5       71.57       99.84     19.50 o 
  -7  -6   5     1227.76     1189.31     66.72 o 
  -6  -6   5     7102.69     7280.24    151.34 o 
  -5  -6   5      827.54      852.08     83.28 o 
  -4  -6   5     1233.32     1281.68     50.86 o 
  -3  -6   5     2548.89     2475.43     70.69 o 
  -2  -6   5     3676.42     3488.84    120.18 o 
  -1  -6   5      697.50      804.71     41.62 o 
   0  -6   5      598.75      585.75     39.67 o 
   1  -6   5      457.95      523.32     37.90 o 
   2  -6   5      784.39      837.73     43.10 o 
   3  -6   5       11.82        1.41     17.47 o 
   4  -6   5      283.59      261.03     30.31 o 
   5  -6   5       66.49       48.19     20.35 o 
   6  -6   5       66.03       28.28     19.41 o 
   7  -6   5      145.18      167.28     26.62 o 
   8  -6   5      607.92      549.07     39.45 o 
   9  -6   5      259.87      257.62     29.76 o 
  10  -6   5      156.94      186.12     41.08 o 
  11  -6   5       73.23      147.73     39.12 o 
  12  -6   5      769.75      744.11     67.95 o 
  13  -6   5     1006.83      952.80    104.89 o 
  14  -6   5      261.53      286.21     47.88 o 
  15  -6   5       29.86       38.08     34.92 o 
  16  -6   5      342.49      326.93     50.80 o 
  17  -6   5      476.26      475.93     59.73 o 
  18  -6   5      101.05      125.86     56.85 o 
  19  -6   5       73.58      160.92     45.34 o 
  20  -6   5      302.35      306.35    103.54 o 
  21  -6   5      138.69      201.45    123.59 o 
  22  -6   5       60.74      115.37     79.18 o 
  23  -6   5       17.53       88.52     75.07 o 
  24  -6   5      298.56      419.28     64.32 o 
 -25  -5   5       58.82      235.05     66.36 o 
 -24  -5   5       39.41      188.12     65.66 o 
 -23  -5   5       13.00       75.65     38.44 o 
 -22  -5   5       12.97       -3.08     34.41 o 
 -21  -5   5      374.12      436.27     51.09 o 
 -20  -5   5       61.16      131.10     34.45 o 
 -19  -5   5       63.65       56.07     28.64 o 
 -18  -5   5       50.59       33.92     26.24 o 
 -17  -5   5      115.15       86.63     23.22 o 
 -16  -5   5       41.48       24.03     18.38 o 
 -15  -5   5      190.65      154.80     24.58 o 
 -14  -5   5      365.83      368.80     30.27 o 
 -13  -5   5       61.13       27.74     16.02 o 
 -12  -5   5       30.18       37.41     16.54 o 
 -11  -5   5      268.31      252.07     24.11 o 
 -10  -5   5       29.67       34.35     14.76 o 
  -9  -5   5      769.11      669.30     32.66 o 
  -8  -5   5      405.65      344.17     25.42 o 
  -7  -5   5      914.24      885.44     51.47 o 
  -6  -5   5      425.05      407.17     25.96 o 
  -5  -5   5       20.18       23.01     12.23 o 
  -4  -5   5       93.59       83.78     24.53 o 
  -3  -5   5      193.53      182.08     20.17 o 
  -2  -5   5      375.61      419.20     25.41 o 
  -1  -5   5      185.26      167.36     18.81 o 
   0  -5   5      186.20      186.45     17.26 o 
   1  -5   5      321.57      281.89     26.33 o 
   2  -5   5     1595.61     1660.89     55.72 o 
   3  -5   5      128.05      134.06     27.48 o 
   4  -5   5       94.29       72.00     28.96 o 
   5  -5   5     1390.57     1343.94     61.29 o 
   6  -5   5      541.99      512.41     41.45 o 
   7  -5   5      208.88      177.31     23.43 o 
   8  -5   5      227.73      215.70     24.49 o 
   9  -5   5      120.70      110.04     28.53 o 
  10  -5   5      968.82      947.73     47.37 o 
  11  -5   5      107.14       66.36     29.79 o 
  12  -5   5      196.18      233.58     39.66 o 
  13  -5   5      476.72      479.20     52.19 o 
  14  -5   5       79.48       45.89     42.16 o 
  15  -5   5      132.43      123.43     58.61 o 
  16  -5   5       51.37       53.12     31.50 o 
  17  -5   5       53.52       59.72     57.15 o 
  18  -5   5       33.02       33.32     45.04 o 
  19  -5   5       10.04       20.83     31.15 o 
  20  -5   5       76.88      107.11     37.89 o 
  21  -5   5      129.17      194.54     46.03 o 
  22  -5   5      325.44      330.07     53.69 o 
  23  -5   5      398.23      565.60     66.90 o 
  24  -5   5     1006.16     1077.30     87.83 o 
  25  -5   5      146.67      290.40     75.56 o 
 -27  -4   5        8.22      -23.48     74.33 o 
 -26  -4   5       35.80       58.57     61.44 o 
 -25  -4   5        0.59       16.26     41.08 o 
 -24  -4   5       26.93       34.02     49.97 o 
 -23  -4   5        0.64       51.28     41.86 o 
 -22  -4   5       34.07      -26.79     35.79 o 
 -21  -4   5      110.05      123.91     34.07 o 
 -20  -4   5       19.69       59.10     28.82 o 
 -19  -4   5        7.58       17.70     35.15 o 
 -18  -4   5      106.41      111.04     25.63 o 
 -17  -4   5      660.80      571.17     59.99 o 
 -16  -4   5      122.05      137.83     24.43 o 
 -15  -4   5      297.73      305.45     30.28 o 
 -14  -4   5        1.89        6.23     21.57 o 
 -13  -4   5     2951.02     3027.72     85.54 o 
 -12  -4   5      242.08      269.38     26.96 o 
 -11  -4   5      955.62      977.81     42.02 o 
 -10  -4   5     1600.55     1723.65     55.71 o 
  -9  -4   5      772.62      768.65     36.51 o 
  -8  -4   5      353.46      341.13     22.89 o 
  -7  -4   5       99.58      101.45     14.87 o 
  -6  -4   5       76.88       52.41     12.23 o 
  -5  -4   5      502.23      470.65     33.22 o 
  -4  -4   5     1368.55     1398.52     37.50 o 
  -3  -4   5     1400.33     1385.21     37.44 o 
  -2  -4   5     2810.41     2907.15     58.17 o 
  -1  -4   5      594.83      553.54     24.28 o 
   0  -4   5      344.63      355.35     29.74 o 
   1  -4   5     4714.58     5161.39    103.17 o 
   2  -4   5     2859.64     2972.48     69.75 o 
   3  -4   5      952.13     1088.62     58.95 o 
   4  -4   5      141.82      211.07     26.74 o 
   5  -4   5     2642.02     2571.79     62.74 o 
   6  -4   5      311.19      355.15     20.60 o 
   7  -4   5      366.60      376.47     22.10 o 
   8  -4   5       58.79       49.91     12.24 o 
   9  -4   5       38.23       37.16     11.78 o 
  10  -4   5       67.29       54.29     16.42 o 
  11  -4   5       32.54       46.14     13.10 o 
  12  -4   5      750.56      708.95     57.43 o 
  13  -4   5     1124.46     1072.07    109.96 o 
  14  -4   5     1102.63     1010.26     77.09 o 
  15  -4   5        5.64       16.41     21.80 o 
  16  -4   5      407.41      403.50     32.35 o 
  17  -4   5      211.09      171.08     25.62 o 
  18  -4   5      337.21      327.82     31.24 o 
  19  -4   5      179.43      209.17     31.06 o 
  20  -4   5      325.07      316.90     36.44 o 
  21  -4   5       61.90       90.43     26.08 o 
  22  -4   5       96.69      112.38     64.95 o 
  23  -4   5      210.09      314.41     52.37 o 
  24  -4   5      268.84      309.52     78.08 o 
  25  -4   5       73.00      262.95     76.66 o 
  26  -4   5       77.40      238.51     69.50 o 
  27  -4   5       17.26      231.67     67.28 o 
 -28  -3   5      469.06      427.77     76.83 o 
 -27  -3   5        2.49       18.80     44.70 o 
 -26  -3   5      103.09      186.26     72.62 o 
 -25  -3   5      794.89      783.60    142.78 o 
 -24  -3   5      455.33      459.13    111.34 o 
 -23  -3   5      171.95      112.16     73.41 o 
 -22  -3   5      111.26       96.57     66.99 o 
 -21  -3   5       78.95      101.87     64.93 o 
 -20  -3   5      147.53      117.74     70.07 o 
 -19  -3   5        8.29       34.84     20.66 o 
 -18  -3   5      188.42      175.55     26.10 o 
 -17  -3   5      224.61      173.49     32.47 o 
 -16  -3   5       46.83       45.97     18.77 o 
 -15  -3   5      362.17      444.05     42.35 o 
 -14  -3   5      918.79      883.60     48.62 o 
 -13  -3   5     1921.28     1959.23     90.78 o 
 -12  -3   5      628.36      654.50     35.10 o 
 -11  -3   5      949.52      999.49     39.80 o 
 -10  -3   5     8313.64     8635.35    162.18 o 
  -9  -3   5     2639.93     2742.98     67.10 o 
  -8  -3   5     2445.98     2383.85     80.32 o 
  -7  -3   5      798.99      775.28     31.57 o 
  -6  -3   5     6983.34     7091.21    180.32 o 
  -5  -3   5      314.14      339.23     44.59 o 
  -4  -3   5      421.34      405.29     47.64 o 
  -3  -3   5     1571.02     1564.97     40.54 o 
  -2  -3   5     3302.37     3533.38     64.34 o 
  -1  -3   5      817.55      800.25     23.55 o 
   0  -3   5       75.89       58.32     21.22 o 
   1  -3   5     6615.09     7316.31    205.53 o 
   2  -3   5    13829.11    15160.07    391.30 o 
   3  -3   5     3207.77     3358.14     70.19 o 
   4  -3   5      181.57      248.44     18.40 o 
   5  -3   5     7127.26     7538.76    121.03 o 
   6  -3   5       66.30       68.80     11.76 o 
   7  -3   5      750.80      774.04     24.96 o 
   8  -3   5      234.89      216.00     15.13 o 
   9  -3   5     1442.40     1225.96     55.39 o 
  10  -3   5      563.01      563.22     25.87 o 
  11  -3   5      117.56      145.22     13.09 o 
  12  -3   5      317.32      314.47     18.03 o 
  13  -3   5      113.31      122.78     13.65 o 
  14  -3   5     1006.85     1077.56     44.82 o 
  15  -3   5      132.99      112.85     21.06 o 
  16  -3   5     1306.12     1250.39     47.76 o 
  17  -3   5      337.66      333.54     30.07 o 
  18  -3   5      413.26      378.04     32.77 o 
  19  -3   5      166.92      155.16     25.68 o 
  20  -3   5     1612.39     1561.17     83.38 o 
  21  -3   5      453.14      446.51     38.52 o 
  22  -3   5      163.79      189.69     29.17 o 
  23  -3   5       43.31       75.60     30.79 o 
  24  -3   5     1263.88     1352.12    102.25 o 
  25  -3   5      153.50      183.86     52.74 o 
  26  -3   5      242.07      257.55     60.00 o 
  27  -3   5      261.71      287.56     62.33 o 
  28  -3   5      221.86      383.41     85.64 o 
 -29  -2   5       25.83       72.53     87.19 o 
 -28  -2   5      158.56      131.87     89.27 o 
 -27  -2   5       35.61      140.49     84.30 o 
 -26  -2   5        7.81      -10.14     64.65 o 
 -25  -2   5      189.30       88.57     77.28 o 
 -24  -2   5      442.97      536.59    118.68 o 
 -23  -2   5      112.41      129.21     70.69 o 
 -22  -2   5       57.56       79.41     64.54 o 
 -21  -2   5      166.27      167.62     40.74 o 
 -20  -2   5      286.91      285.45     38.10 o 
 -19  -2   5     1770.40     1714.60     74.43 o 
 -18  -2   5      120.98      121.41     27.32 o 
 -17  -2   5      998.91      961.59     66.82 o 
 -16  -2   5      743.12      778.97     35.23 o 
 -15  -2   5      423.24      375.50     23.86 o 
 -14  -2   5      466.09      491.55     24.50 o 
 -13  -2   5       40.78       35.40     16.37 o 
 -12  -2   5       58.69       74.92     12.95 o 
 -11  -2   5      482.53      518.55     22.53 o 
 -10  -2   5     5328.96     5170.28     87.40 o 
  -9  -2   5      905.17      935.60     32.31 o 
  -8  -2   5       69.15       63.27     12.55 o 
  -7  -2   5       31.74       25.52     14.63 o 
  -5  -2   5      719.96      704.89     37.27 o 
  -4  -2   5     1210.91     1174.87     74.39 o 
  -3  -2   5      736.33      736.73     27.09 o 
  -2  -2   5    13201.03    13536.10    222.44 o 
  -1  -2   5      163.33      151.10     13.42 o 
   0  -2   5     2435.89     2422.23     67.71 o 
   1  -2   5     5443.00     5508.26    126.11 o 
   2  -2   5     5851.30     6298.07    109.95 o 
   3  -2   5     2219.89     2243.21     40.91 o 
   4  -2   5     2354.00     2540.40     59.13 o 
   6  -2   5     5324.16     5439.26    177.59 o 
   7  -2   5       12.24        8.97      6.23 o 
   8  -2   5      571.71      694.13     19.10 o 
   9  -2   5      729.21      738.15     21.21 o 
  10  -2   5      226.05      239.81     13.79 o 
  11  -2   5     1970.35     1835.10     37.39 o 
  12  -2   5      415.03      518.63     20.33 o 
  13  -2   5     1058.05      978.62     29.39 o 
  14  -2   5      128.63      138.38     14.12 o 
  15  -2   5      143.81      162.11     27.74 o 
  16  -2   5     2703.98     2442.01     65.72 o 
  17  -2   5      323.81      336.58     29.41 o 
  18  -2   5      397.01      415.16     33.23 o 
  19  -2   5      382.40      320.71     30.92 o 
  20  -2   5      373.14      309.07     32.20 o 
  21  -2   5       13.52        8.73     19.28 o 
  22  -2   5       88.92      114.60     32.06 o 
  23  -2   5      180.55      233.87     39.62 o 
  24  -2   5      392.76      477.01     52.34 o 
  25  -2   5        7.53       18.57     39.79 o 
  26  -2   5       10.16       68.06     44.75 o 
  27  -2   5       10.32       71.41     83.59 o 
  28  -2   5      147.24      198.32    121.85 o 
 -29  -1   5       38.74      -19.65     76.96 o 
 -28  -1   5      189.53      274.02    108.01 o 
 -27  -1   5       28.74      -13.77     67.48 o 
 -26  -1   5        9.42        9.24     67.10 o 
 -25  -1   5        8.21        7.44     61.60 o 
 -24  -1   5       66.46       87.17     70.66 o 
 -23  -1   5       58.90       45.06     30.05 o 
 -22  -1   5       21.37       67.26     27.84 o 
 -21  -1   5      384.31      481.42     49.03 o 
 -20  -1   5      101.51       77.80     28.25 o 
 -19  -1   5      419.90      382.14     32.61 o 
 -18  -1   5     1004.29     1077.65     45.48 o 
 -17  -1   5     1324.56     1332.08     48.93 o 
 -16  -1   5      177.11      148.76     20.57 o 
 -15  -1   5      681.41      670.10     36.29 o 
 -14  -1   5      790.08      789.99     55.48 o 
 -13  -1   5      467.05      380.32     33.66 o 
 -12  -1   5       45.95       54.78     12.70 o 
 -11  -1   5      363.84      371.31     22.27 o 
 -10  -1   5    10415.77    10882.42    192.23 o 
  -9  -1   5      347.17      351.38     17.20 o 
  -8  -1   5      461.81      495.97     16.24 o 
  -7  -1   5      304.91      336.50     16.43 o 
  -6  -1   5    15384.05    15032.11   1950.49 o 
  -5  -1   5     1278.55     1189.57     22.96 o 
  -4  -1   5       53.88       64.13      7.61 o 
  -3  -1   5     3726.32     3827.87     72.43 o 
  -2  -1   5    64807.61    60072.14   5071.62 o 
  -1  -1   5     1250.66     1181.00     36.93 o 
   0  -1   5      170.14      179.57     18.55 o 
   1  -1   5     1193.09     1111.08     28.35 o 
   2  -1   5     2385.90     2442.50     50.01 o 
   3  -1   5     3513.55     3330.10     64.75 o 
   4  -1   5     2068.57     2031.36     43.31 o 
   5  -1   5      431.14      418.81     23.75 o 
   6  -1   5      903.95      953.97     29.54 o 
   7  -1   5      383.24      301.56     20.78 o 
   8  -1   5     5048.88     4865.71    100.64 o 
   9  -1   5     3450.24     3349.97     53.95 o 
  10  -1   5      368.34      402.41     22.36 o 
  11  -1   5     2417.49     2245.43     60.37 o 
  12  -1   5      110.90      109.11     12.42 o 
  13  -1   5      240.95      225.01     21.22 o 
  14  -1   5      391.13      427.30     23.57 o 
  15  -1   5      130.17      155.12     14.72 o 
  16  -1   5     5468.91     5140.12     88.01 o 
  17  -1   5      533.27      528.63     34.70 o 
  18  -1   5       78.45      114.03     27.74 o 
  19  -1   5       25.57       14.51     21.69 o 
  20  -1   5      848.15      773.24     56.97 o 
  21  -1   5       74.90       51.31     28.11 o 
  22  -1   5       58.19       29.93     27.92 o 
  23  -1   5      298.11      263.15     41.42 o 
  24  -1   5      202.27      255.36     42.16 o 
  25  -1   5      403.95      397.99     50.69 o 
  26  -1   5       64.45       78.09     34.97 o 
  27  -1   5       36.74      110.36     76.53 o 
  28  -1   5       55.80      107.81     48.18 o 
  29  -1   5      122.63      251.70    129.21 o 
 -29   0   5        4.44       36.61     79.80 o 
 -28   0   5       55.94       21.58     75.05 o 
 -27   0   5       16.82      -50.02     61.85 o 
 -26   0   5        0.25      -19.49     64.53 o 
 -25   0   5       51.10       89.51     70.23 o 
 -24   0   5      382.65      400.23     52.45 o 
 -23   0   5       10.16       31.88     27.70 o 
 -22   0   5      517.73      519.89     54.01 o 
 -21   0   5       80.63       58.28     28.86 o 
 -20   0   5      195.23      184.24     28.31 o 
 -19   0   5     2251.42     2176.95     69.33 o 
 -18   0   5     1324.70     1366.76     53.51 o 
 -17   0   5      113.27      115.22     21.90 o 
 -16   0   5       24.41       27.18     15.47 o 
 -15   0   5       89.19       39.25     16.82 o 
 -14   0   5      861.18      907.73     41.11 o 
 -13   0   5      288.03      315.80     25.25 o 
 -12   0   5      112.99       77.61     13.96 o 
 -11   0   5      143.42       49.69     38.17 o 
 -10   0   5       20.92       15.49      9.95 o 
  -9   0   5      117.40      117.84     14.39 o 
  -8   0   5       13.56        8.01      7.54 o 
  -7   0   5       33.34       55.03      8.64 o 
  -6   0   5    12656.87    11552.56    163.57 o 
  -5   0   5       26.92       71.08      7.86 o 
  -4   0   5     2959.46     2934.16     47.76 o 
  -3   0   5     6138.55     5786.88     80.57 o 
  -2   0   5    51040.73    54118.47    625.88 o 
  -1   0   5     2883.20     2560.73     30.53 o 
   0   0   5       45.50       42.53      4.04 o 
   1   0   5     1087.49      859.43     24.23 o 
   2   0   5     1967.52     2271.62     42.46 o 
   3   0   5      222.77       76.45     13.50 o 
   4   0   5      896.28      772.08     62.78 o 
   5   0   5     3064.72     2873.86     59.54 o 
   6   0   5        0.41       -5.92      5.92 o 
   7   0   5     5193.38     3303.96    150.77 o 
   8   0   5     3348.69     3632.63     60.03 o 
   9   0   5     2033.39     1962.99     51.55 o 
  10   0   5      242.65      250.20     15.25 o 
  11   0   5     1378.52     1372.82     33.51 o 
  12   0   5      173.41      121.17     15.63 o 
  13   0   5      744.64      747.45     31.60 o 
  14   0   5       78.92      103.73     18.71 o 
  15   0   5       39.57       27.10     17.93 o 
  16   0   5      499.36      479.60     31.12 o 
  17   0   5       45.89       49.85     17.12 o 
  18   0   5        4.63       -3.16     14.27 o 
  19   0   5       15.34       24.53     27.52 o 
  20   0   5      773.46      760.83     67.71 o 
  21   0   5       20.99       18.88     26.03 o 
  22   0   5        1.74       50.77     28.94 o 
  23   0   5      133.75      118.15     35.09 o 
  24   0   5       69.52       62.17     32.80 o 
  25   0   5     1005.07     1001.51     73.08 o 
  26   0   5       75.88       85.20     44.13 o 
  27   0   5      128.06      112.11     40.15 o 
  28   0   5       16.76       47.26     43.39 o 
  29   0   5      184.53      270.12     94.56 o 
 -29   1   5       39.11       17.26     71.87 o 
 -28   1   5      193.01      265.31    105.50 o 
 -27   1   5       28.84       39.99     75.64 o 
 -26   1   5       10.21        8.24     60.99 o 
 -25   1   5        6.33        0.44     34.26 o 
 -24   1   5       67.94       73.03     67.27 o 
 -23   1   5       57.92       78.86     28.67 o 
 -22   1   5       21.22       16.35     31.74 o 
 -21   1   5      377.67      366.18     37.74 o 
 -20   1   5       90.09       79.76     24.36 o 
 -19   1   5      401.60      415.00     38.48 o 
 -18   1   5     1006.56     1045.73     49.54 o 
 -17   1   5     1314.77     1391.53     53.35 o 
 -16   1   5      179.15      153.66     22.52 o 
 -15   1   5      692.52      636.22     38.84 o 
 -14   1   5      755.49      697.40     35.82 o 
 -13   1   5      456.01      443.61     25.60 o 
 -12   1   5       43.82       79.73     13.37 o 
 -11   1   5      367.41      339.81     20.89 o 
 -10   1   5    10545.34    11204.91    167.00 o 
  -9   1   5      358.90      357.49     23.71 o 
  -8   1   5      466.81      459.59     22.27 o 
  -7   1   5      305.42      318.70     19.62 o 
  -6   1   5    15535.60    17053.69    281.34 o 
  -5   1   5     1286.45     1228.98     40.11 o 
  -4   1   5       57.42       89.12     19.12 o 
  -3   1   5     3770.59     4015.81     61.61 o 
  -2   1   5    64863.11    66533.39    853.16 o 
  -1   1   5     1221.93     1179.27     19.25 o 
   0   1   5      171.80      173.27      9.32 o 
   1   1   5     1199.78     1152.65     24.51 o 
   2   1   5     2491.98     2454.48     38.62 o 
   3   1   5     3487.97     3371.89     40.53 o 
   4   1   5     2007.78     1912.87     29.84 o 
   5   1   5      426.10      434.96     24.93 o 
   8   1   5     5117.03     4759.37    160.08 o 
   9   1   5     3417.29     3187.06     97.67 o 
  10   1   5      348.44      371.28     57.65 o 
  11   1   5     2422.12     2304.93     82.86 o 
  12   1   5      106.04      100.63     15.93 o 
  13   1   5      242.01      227.05     28.77 o 
  14   1   5      392.58      411.97     44.69 o 
  15   1   5      133.81      142.66     21.20 o 
  16   1   5     5541.92     5481.75    118.43 o 
  17   1   5      540.95      560.89     38.28 o 
  18   1   5       80.94       65.09     37.48 o 
  19   1   5       26.85       31.01     19.62 o 
  20   1   5      804.55      713.03     58.72 o 
  21   1   5       77.33       75.87     33.64 o 
  22   1   5       56.30       98.51     38.47 o 
  23   1   5      288.67      280.41     53.14 o 
  24   1   5      202.86      185.57     49.15 o 
  25   1   5      400.11      365.59     48.91 o 
  26   1   5       65.67       51.27     41.44 o 
  27   1   5       32.68       39.54     33.99 o 
  28   1   5       63.34       75.56     48.63 o 
  29   1   5      124.43      258.89     91.71 o 
 -29   2   5       26.49       70.89     86.99 o 
 -28   2   5      168.48      217.52     97.44 o 
 -27   2   5       37.36       30.78     69.48 o 
 -26   2   5        7.45       -3.64     35.15 o 
 -25   2   5      187.13      174.38     45.61 o 
 -24   2   5      434.02      374.10     43.28 o 
 -23   2   5      111.23      105.18     51.90 o 
 -22   2   5       57.02       37.43     26.41 o 
 -21   2   5      165.47      129.16     29.51 o 
 -20   2   5      286.28      259.20     33.65 o 
 -19   2   5     1759.68     1653.01     64.89 o 
 -18   2   5      126.27      146.86     26.50 o 
 -17   2   5     1006.50     1031.17     49.63 o 
 -16   2   5      733.92      741.09     37.40 o 
 -15   2   5      412.75      359.10     27.42 o 
 -14   2   5      460.14      431.32     27.87 o 
 -13   2   5       45.19       29.50     13.37 o 
 -12   2   5       63.50       65.17     11.11 o 
 -11   2   5      482.24      502.14     20.54 o 
 -10   2   5     5398.09     5277.23     78.99 o 
  -9   2   5      910.03      925.25     19.30 o 
  -8   2   5       69.23       72.04      8.60 o 
  -7   2   5       30.75       36.19      6.97 o 
  -6   2   5     8527.65     6630.70    525.80 o 
  -5   2   5      706.57      705.19     18.20 o 
  -4   2   5     1169.41     1156.40     91.85 o 
  -3   2   5      738.00      721.34     39.26 o 
  -2   2   5    13196.89    13503.56    185.88 o 
  -1   2   5      167.67      169.47      9.04 o 
   0   2   5     2475.72     2520.80     55.96 o 
   1   2   5     5510.06     5545.49     79.33 o 
   2   2   5     5975.38     6303.88     89.94 o 
   3   2   5     2203.59     2189.48     34.25 o 
   4   2   5     2368.35     2421.25     61.34 o 
   6   2   5     5293.85     5540.84     80.06 o 
   7   2   5       17.70        9.74      6.42 o 
   8   2   5      606.01      689.09     39.46 o 
   9   2   5      714.13      647.30     82.28 o 
  10   2   5      217.89      210.05     23.68 o 
  11   2   5     1947.64     1781.00     72.94 o 
  12   2   5      370.04      453.15     41.95 o 
  13   2   5     1033.81     1004.20     73.70 o 
  14   2   5      127.74      107.82     37.43 o 
  15   2   5      145.57      153.03     25.41 o 
  16   2   5     2729.31     2596.45     74.68 o 
  17   2   5      332.86      351.51     37.00 o 
  18   2   5      416.04      363.53     34.80 o 
  19   2   5      388.06      319.47     33.86 o 
  20   2   5      351.42      398.95     38.36 o 
  21   2   5       13.85       12.11     21.05 o 
  22   2   5       92.03       83.44     39.43 o 
  23   2   5      190.57      151.68     45.06 o 
  24   2   5      392.75      425.58     62.35 o 
  25   2   5        8.16       -5.31     36.19 o 
  26   2   5       10.80       35.91     55.42 o 
  27   2   5        9.55       51.10     62.57 o 
  28   2   5      153.51      247.84    117.70 o 
 -28   3   5      465.28      386.71    121.38 o 
 -27   3   5        2.63       24.23     39.48 o 
 -26   3   5      100.45      170.95     38.92 o 
 -25   3   5      787.29      782.08     62.26 o 
 -24   3   5      453.56      464.13     59.54 o 
 -23   3   5      169.53      138.04     34.92 o 
 -22   3   5      110.14      116.41     30.57 o 
 -21   3   5       86.79      107.39     46.02 o 
 -20   3   5      150.10      123.47     29.45 o 
 -19   3   5        7.97        2.21     20.63 o 
 -18   3   5      180.79      175.69     42.90 o 
 -17   3   5      221.56      199.02     25.07 o 
 -16   3   5       45.26       38.98     16.84 o 
 -15   3   5      366.81      400.69     24.82 o 
 -14   3   5      904.81      865.36     29.56 o 
 -13   3   5     1866.72     1923.24     40.04 o 
 -12   3   5      623.48      653.14     20.63 o 
 -11   3   5      948.17     1031.31     29.42 o 
 -10   3   5     8224.81     8762.62    126.23 o 
  -9   3   5     2616.36     2710.50     51.52 o 
  -8   3   5     2427.65     2480.46     61.51 o 
  -7   3   5      809.77      806.69     21.19 o 
  -6   3   5     6968.10     7056.55     95.25 o 
  -5   3   5      308.85      407.30     35.31 o 
  -4   3   5      429.85      418.43     16.52 o 
  -3   3   5     1621.93     1654.13     45.37 o 
  -2   3   5     3389.83     3545.48     77.91 o 
  -1   3   5      822.57      834.63     28.56 o 
   0   3   5       74.52       74.19      8.85 o 
   1   3   5     6581.09     7078.41    102.40 o 
   2   3   5    13677.72    14777.50    200.38 o 
   3   3   5     3194.20     3363.00     56.76 o 
   4   3   5      177.10      217.97     14.32 o 
   5   3   5     7316.61     7525.33     97.36 o 
   6   3   5       67.30       78.46      8.95 o 
   7   3   5      752.16      783.12     33.29 o 
   8   3   5      244.98      241.35     14.08 o 
   9   3   5     1407.69     1179.94     31.52 o 
  10   3   5      565.84      550.86     14.53 o 
  11   3   5      118.72       93.28     17.63 o 
  12   3   5      311.68      331.88     27.71 o 
  13   3   5      109.81      126.30     19.92 o 
  14   3   5      986.65     1107.73     45.40 o 
  15   3   5      133.46      136.96     20.20 o 
  16   3   5     1245.14     1215.04     45.69 o 
  17   3   5      321.79      312.28     24.72 o 
  18   3   5      416.86      382.86     27.49 o 
  19   3   5      162.48      194.71     22.27 o 
  20   3   5     1588.55     1574.32     51.29 o 
  21   3   5      443.43      460.40     32.40 o 
  22   3   5      173.39      161.21     23.91 o 
  23   3   5       46.44       70.76     24.99 o 
  24   3   5     1263.10     1327.62     72.43 o 
  25   3   5      155.60      159.54     64.44 o 
  26   3   5      245.68      314.97     80.05 o 
  27   3   5      267.10      644.59    272.22 o 
  28   3   5      215.92       65.99     69.59 o 
 -27   4   5        8.40        6.65     32.48 o 
 -26   4   5       36.75       30.81     36.03 o 
 -25   4   5        0.68       56.37     33.33 o 
 -24   4   5       28.97       -0.41     27.52 o 
 -23   4   5        0.80       20.87     29.08 o 
 -22   4   5       36.43        4.34     27.81 o 
 -21   4   5      113.61      142.72     37.78 o 
 -20   4   5       20.49        6.32     23.64 o 
 -19   4   5        8.22       20.28     19.56 o 
 -18   4   5      110.25      104.77     23.31 o 
 -17   4   5      661.19      605.68     57.91 o 
 -16   4   5      126.85      110.21     21.27 o 
 -15   4   5      297.85      274.07     28.00 o 
 -14   4   5        1.45        1.19     14.51 o 
 -13   4   5     2925.56     2919.01     56.70 o 
 -12   4   5      238.83      247.41     20.49 o 
 -11   4   5      941.29      979.13     38.11 o 
 -10   4   5     1643.16     1826.22     40.47 o 
  -9   4   5      765.99      839.61     25.28 o 
  -8   4   5      351.06      341.22     19.20 o 
  -7   4   5      100.23      107.89     10.50 o 
  -6   4   5       91.29       90.59      9.83 o 
  -5   4   5      491.14      413.34     34.57 o 
  -4   4   5     1380.15     1361.22     34.96 o 
  -3   4   5     1415.23     1465.07     32.66 o 
  -2   4   5     2789.03     2762.98     50.90 o 
  -1   4   5      593.61      552.47     20.51 o 
   0   4   5      320.61      308.24     17.07 o 
   1   4   5     4739.61     4973.64     80.26 o 
   2   4   5     2828.95     2943.45     54.24 o 
   3   4   5      949.87     1113.76     32.02 o 
   4   4   5      140.79      203.38     15.60 o 
   5   4   5     2622.77     2502.76     49.98 o 
   6   4   5      312.48      356.87     19.83 o 
   7   4   5      373.60      416.56     28.32 o 
   8   4   5       62.30       69.98     10.44 o 
   9   4   5       35.58       28.32     10.07 o 
  10   4   5       70.74       75.23     16.94 o 
  11   4   5       32.21        8.55      9.52 o 
  12   4   5      777.23      763.36     40.55 o 
  13   4   5     1126.21     1024.13     38.99 o 
  14   4   5     1106.85     1107.30     68.74 o 
  15   4   5        5.12       -9.02     14.64 o 
  16   4   5      400.94      463.33     38.08 o 
  17   4   5      194.69      178.75     24.15 o 
  18   4   5      322.83      321.87     26.27 o 
  19   4   5      175.37      178.79     22.45 o 
  20   4   5      311.05      299.76     27.54 o 
  21   4   5       62.30       34.33     22.58 o 
  22   4   5       97.74       31.78     31.80 o 
  23   4   5      209.40      234.08     44.51 o 
  24   4   5      282.33      322.49     80.38 o 
  25   4   5       71.77       64.75     59.97 o 
  26   4   5       78.90      -41.10     56.18 o 
  27   4   5       17.10       31.58     64.85 o 
 -26   5   5        8.15        6.24     32.02 o 
 -25   5   5       59.99       82.31     37.18 o 
 -24   5   5       39.38       12.38     32.93 o 
 -23   5   5       13.09        3.00     28.76 o 
 -22   5   5       13.06       26.05     29.06 o 
 -21   5   5      376.26      328.94     42.80 o 
 -20   5   5       60.69       51.67     24.72 o 
 -19   5   5       64.49       48.45     23.06 o 
 -18   5   5       51.56       49.67     22.14 o 
 -17   5   5      115.68       61.26     21.71 o 
 -16   5   5       43.37       48.77     20.37 o 
 -15   5   5      183.30      174.68     15.68 o 
 -14   5   5      376.99      360.45     21.98 o 
 -13   5   5       51.47       62.86     18.62 o 
 -12   5   5       32.83       52.19     21.00 o 
 -11   5   5      269.45      237.82     36.51 o 
 -10   5   5       33.20       46.97     15.93 o 
  -9   5   5      733.14      610.29     33.62 o 
  -8   5   5      379.29      322.03     38.22 o 
  -7   5   5      899.98      878.93     68.82 o 
  -6   5   5      432.60      447.95     23.29 o 
  -5   5   5       20.64       14.26     12.74 o 
  -4   5   5       85.71       55.27     16.63 o 
  -3   5   5      171.45      163.03     15.48 o 
  -2   5   5      385.89      452.02     22.66 o 
  -1   5   5      180.21      191.80     16.07 o 
   0   5   5      192.42      193.85     16.49 o 
   1   5   5      328.98      309.66     19.68 o 
   2   5   5     1600.42     1710.26     41.36 o 
   3   5   5      130.67      126.28     15.11 o 
   4   5   5       91.46      100.99     16.28 o 
   5   5   5     1404.80     1464.18     39.05 o 
   6   5   5      539.89      532.32     26.36 o 
   7   5   5      209.66      191.93     18.31 o 
   8   5   5      227.68      244.28     19.95 o 
   9   5   5      132.58      142.59     20.37 o 
  10   5   5      952.86      937.37     38.55 o 
  11   5   5      105.22       90.25     13.65 o 
  12   5   5      200.33      249.48     21.26 o 
  13   5   5      470.87      479.40     34.19 o 
  14   5   5       78.43       66.35     19.63 o 
  15   5   5      132.23       98.95     41.83 o 
  16   5   5       47.29       60.57     19.93 o 
  17   5   5       48.47       27.58     30.03 o 
  18   5   5       32.14       37.91     25.86 o 
  19   5   5        9.93        5.77     27.18 o 
  20   5   5       80.99      101.53     51.76 o 
  21   5   5      131.98      115.98     39.23 o 
  22   5   5      321.05      335.09     50.66 o 
  23   5   5      399.43      502.34    115.79 o 
  24   5   5      995.26      952.97     79.81 o 
  25   5   5      147.72      101.86     69.19 o 
 -24   6   5      102.59       62.91     44.08 o 
 -23   6   5      107.49       92.45     42.98 o 
 -22   6   5       93.21       88.76     57.87 o 
 -21   6   5      208.11      232.47     47.20 o 
 -20   6   5        9.63       -6.20     25.56 o 
 -19   6   5       97.41      103.91     31.08 o 
 -18   6   5      189.61      228.96     35.73 o 
 -17   6   5      536.52      577.76     48.08 o 
 -16   6   5       56.09       48.49     24.77 o 
 -15   6   5      108.78       83.50     17.83 o 
 -14   6   5       40.60       39.09     15.95 o 
 -13   6   5       82.02       79.21     30.54 o 
 -12   6   5        0.32        0.05     25.35 o 
 -11   6   5       14.40       19.87     25.97 o 
 -10   6   5      365.30      330.04     40.36 o 
  -9   6   5      334.77      330.09     56.05 o 
  -8   6   5       70.35       75.48     19.45 o 
  -7   6   5     1240.71     1223.56     91.55 o 
  -6   6   5     7097.70     7247.55    141.49 o 
  -5   6   5      855.30      845.34     42.08 o 
  -4   6   5     1240.87     1284.96     47.85 o 
  -3   6   5     2517.27     2380.39     53.71 o 
  -2   6   5     3676.18     3601.50     69.81 o 
  -1   6   5      713.98      693.23     32.68 o 
   0   6   5      607.84      609.72     29.73 o 
   1   6   5      486.58      511.24     27.94 o 
   2   6   5      769.21      765.46     33.15 o 
   3   6   5       12.59       12.01     13.07 o 
   4   6   5      279.80      292.61     22.77 o 
   5   6   5       57.27       58.61     15.55 o 
   6   6   5       65.49       78.53     17.45 o 
   7   6   5      146.18      194.08     20.31 o 
   8   6   5      601.77      570.20     30.74 o 
   9   6   5      267.56      242.54     18.94 o 
  10   6   5      158.03      191.73     18.27 o 
  11   6   5       72.07      137.63     17.21 o 
  12   6   5      770.84      726.29     28.81 o 
  13   6   5     1009.37      918.17     37.99 o 
  14   6   5      262.31      260.27     22.49 o 
  15   6   5       30.38      -12.67     25.01 o 
  16   6   5      342.31      348.64     43.37 o 
  17   6   5      491.13      494.31     50.22 o 
  18   6   5      107.02      119.67     59.81 o 
  19   6   5       71.65       81.97     58.38 o 
  20   6   5      308.97      297.55     50.51 o 
  21   6   5      137.60      211.59     66.13 o 
  22   6   5       61.01       31.75     39.07 o 
  23   6   5       18.70        5.44     54.64 o 
  24   6   5      297.36      302.93     88.05 o 
 -22   7   5      181.55      194.77     78.58 o 
 -21   7   5        9.21        7.36     39.56 o 
 -20   7   5       64.80       39.73     31.50 o 
 -19   7   5      133.03      127.09     35.05 o 
 -18   7   5       55.96       66.61     30.21 o 
 -17   7   5       52.76       34.59     34.68 o 
 -16   7   5       13.05       -0.58     16.77 o 
 -15   7   5      177.58      225.35     47.98 o 
 -14   7   5        8.58       30.20     32.47 o 
 -13   7   5       91.11       82.85     47.73 o 
 -12   7   5       39.94       77.43     34.53 o 
 -11   7   5       85.87      117.89    113.83 o 
 -10   7   5       39.99       23.02     28.12 o 
  -9   7   5      142.44      112.26     33.04 o 
  -8   7   5       23.82       36.23     27.41 o 
  -7   7   5      589.45      642.63     41.40 o 
  -6   7   5       78.98       84.73     24.19 o 
  -5   7   5      270.47      253.64     28.63 o 
  -4   7   5      223.15      163.71     25.76 o 
  -3   7   5      546.34      636.01     40.64 o 
  -2   7   5      697.27      774.26     44.56 o 
  -1   7   5        4.30       14.12     17.76 o 
   0   7   5       80.05       70.04     17.77 o 
   1   7   5       82.70       90.82     18.78 o 
   2   7   5      466.54      447.47     29.52 o 
   3   7   5      373.38      430.39     28.87 o 
   4   7   5       59.23       56.96     17.19 o 
   5   7   5      143.60      173.70     21.92 o 
   6   7   5       89.40       61.29     23.31 o 
   7   7   5       40.52       12.05     16.74 o 
   8   7   5      118.37       76.50     19.62 o 
   9   7   5       98.96       77.13     16.48 o 
  10   7   5       31.87       28.43     21.52 o 
  11   7   5       70.73       41.78     19.54 o 
  12   7   5        8.01        1.04     16.12 o 
  13   7   5       21.60       -3.15     21.52 o 
  14   7   5       83.32       94.90     21.37 o 
  15   7   5      419.77      481.55     43.32 o 
  16   7   5      238.51      328.09     77.27 o 
  17   7   5       80.96      151.89     64.14 o 
  18   7   5        8.10       36.68     59.10 o 
  19   7   5       42.04       84.69     66.20 o 
  20   7   5       77.77        1.61     57.73 o 
  21   7   5      578.08      622.35     72.26 o 
  22   7   5       22.65       38.94     44.93 o 
 -19   8   5        3.94      -30.22     30.22 o 
 -18   8   5       89.53       77.55     33.51 o 
 -17   8   5        9.30      -20.88     28.53 o 
 -16   8   5       39.35       16.87     20.30 o 
 -15   8   5      147.86      178.46     26.59 o 
 -14   8   5       30.58       23.96     28.91 o 
 -13   8   5      266.19      260.24     50.05 o 
 -12   8   5      172.10      230.39     45.73 o 
 -11   8   5      357.19      412.99     54.77 o 
 -10   8   5      334.26      312.85     49.31 o 
  -9   8   5      239.88      278.72     46.61 o 
  -8   8   5       69.60       11.68     53.80 o 
  -7   8   5      144.17       96.69     35.23 o 
  -6   8   5       39.98       52.97     29.87 o 
  -5   8   5        1.32       -1.16     22.05 o 
  -4   8   5      110.20      102.63     26.36 o 
  -3   8   5      278.78      294.86     41.84 o 
  -2   8   5       55.88       66.36     24.63 o 
  -1   8   5      159.54      171.84     28.72 o 
   0   8   5       28.46       41.38     24.42 o 
   1   8   5      128.85      145.80     27.62 o 
   2   8   5       24.20       17.15     21.84 o 
   3   8   5       43.11       48.90     23.16 o 
   4   8   5       98.74       45.58     19.59 o 
   5   8   5       11.12        0.72     21.16 o 
   6   8   5      117.52       91.16     26.53 o 
   7   8   5      393.38      339.42     37.35 o 
   8   8   5       17.02      -13.09     27.87 o 
   9   8   5      107.29      107.95     27.20 o 
  10   8   5       31.64        4.69     18.28 o 
  11   8   5        2.40      -18.00     18.00 o 
  12   8   5       16.52      -10.30     21.31 o 
  13   8   5       61.25       45.18     37.11 o 
  14   8   5      153.71      217.64     52.32 o 
  15   8   5       43.85       40.45     24.54 o 
  16   8   5      197.14      267.87     77.20 o 
  17   8   5     1020.22     1058.17    131.87 o 
  18   8   5      297.99      288.11     81.63 o 
  19   8   5       60.49      236.99     79.17 o 
 -15   9   5        9.53       31.52     24.20 o 
 -14   9   5      162.59       97.47     32.59 o 
 -13   9   5      611.50      587.77     69.85 o 
 -12   9   5       78.58       99.58     42.18 o 
 -11   9   5      150.17      231.16     50.03 o 
 -10   9   5      219.08      194.10     48.63 o 
  -9   9   5      268.39      321.12     52.72 o 
  -8   9   5       32.86       22.86     36.51 o 
  -7   9   5       72.69       80.63     37.46 o 
  -6   9   5      209.66      174.97     83.31 o 
  -5   9   5      102.33       82.45     49.11 o 
  -4   9   5       29.54       66.30     35.44 o 
  -3   9   5      113.49      145.57     39.42 o 
  -2   9   5      593.62      711.28     51.50 o 
  -1   9   5      142.36      174.61     33.88 o 
   0   9   5       32.78       21.48     26.27 o 
   1   9   5      676.48      667.74     62.89 o 
   2   9   5       13.05      -13.82     31.97 o 
   3   9   5       98.52      128.48     38.72 o 
   4   9   5      260.24      313.20     49.32 o 
   5   9   5     1199.49     1400.66     80.11 o 
   6   9   5       61.91       76.40     50.52 o 
   7   9   5       87.22       60.43     35.73 o 
   8   9   5       41.60       55.38     26.32 o 
   9   9   5      124.97      154.28     33.00 o 
  10   9   5      151.74      170.20     27.74 o 
  11   9   5      131.56      117.94     85.86 o 
  12   9   5       56.02       50.02     31.91 o 
  13   9   5       59.98      116.28     34.36 o 
  14   9   5      230.17      273.99     64.69 o 
  15   9   5      239.66      289.00     61.89 o 
  -9  10   5      169.30      225.08     68.45 o 
  -8  10   5       51.74       94.02     44.22 o 
  -7  10   5       16.57       21.05     44.84 o 
  -6  10   5      273.48      241.80     52.32 o 
  -5  10   5       13.02       21.34     38.26 o 
  -4  10   5       84.24       98.81     62.40 o 
  -3  10   5       48.77      116.49     63.50 o 
  -2  10   5       46.58        9.01     55.63 o 
  -1  10   5        6.50      -19.61     49.08 o 
   0  10   5       86.55       72.70     61.48 o 
   1  10   5      224.25      214.87     48.68 o 
   2  10   5      132.60      167.36     47.48 o 
   3  10   5       12.41       29.55     52.47 o 
   4  10   5       55.61       26.86     40.76 o 
   5  10   5        6.74       41.32     41.54 o 
   6  10   5       62.02       79.73     43.29 o 
   7  10   5       24.84       47.66     39.94 o 
   8  10   5       28.57       65.16     34.11 o 
   9  10   5       45.09       58.27     45.29 o 
  -9 -10   6       15.73       21.68     62.71 o 
  -8 -10   6       92.34       42.27     47.09 o 
  -7 -10   6       18.39       38.67     38.49 o 
  -6 -10   6       85.53       83.58     41.52 o 
  -5 -10   6      231.80      273.69     54.54 o 
  -4 -10   6      182.44      206.64     74.99 o 
  -3 -10   6      117.12      106.69     42.82 o 
  -2 -10   6        3.19      -14.72     53.90 o 
  -1 -10   6       99.68       68.07     38.64 o 
   0 -10   6        5.98       -4.06     34.88 o 
   1 -10   6       12.62       38.11     45.30 o 
   2 -10   6       50.67       64.33     58.42 o 
   3 -10   6      296.59      210.01     72.80 o 
   4 -10   6      206.71      127.32     67.27 o 
   5 -10   6      163.94      208.40     73.95 o 
   6 -10   6      131.18       73.32     62.47 o 
   7 -10   6       72.32       19.34     56.23 o 
   8 -10   6       34.65        7.30     57.73 o 
 -15  -9   6       82.32      150.18     73.84 o 
 -14  -9   6      153.42      282.78     87.08 o 
 -13  -9   6       25.90       20.96     63.54 o 
 -12  -9   6       89.71      126.52     69.28 o 
 -11  -9   6       68.31       44.29     56.79 o 
 -10  -9   6      131.00      112.18     59.44 o 
  -9  -9   6      116.02      102.40     41.11 o 
  -8  -9   6       68.11       30.39     33.45 o 
  -7  -9   6        6.12       46.81     34.82 o 
  -6  -9   6       66.06       79.34     58.77 o 
  -5  -9   6       32.74       35.05     32.39 o 
  -4  -9   6      355.95      344.15     50.93 o 
  -3  -9   6      171.98      138.48     64.31 o 
  -2  -9   6       86.61       81.27     49.65 o 
  -1  -9   6      178.59      213.60     44.60 o 
   0  -9   6      145.73      110.40     37.67 o 
   1  -9   6       23.37        6.00     31.04 o 
   2  -9   6        6.91       69.86     33.50 o 
   3  -9   6      405.38      387.69     56.38 o 
   4  -9   6       86.58      159.88     60.25 o 
   5  -9   6      158.15      197.26     68.35 o 
   6  -9   6      102.08       74.56     57.52 o 
   7  -9   6      188.87      190.99     65.00 o 
   8  -9   6      134.98       68.68     53.26 o 
   9  -9   6      202.92      215.82     71.35 o 
  10  -9   6       44.06       62.62     54.28 o 
  11  -9   6       58.44       60.63     60.53 o 
  12  -9   6      260.07      200.46     74.69 o 
  13  -9   6      130.27       99.67     62.25 o 
  14  -9   6      370.90      340.20     88.12 o 
  15  -9   6      491.16      418.66     98.87 o 
 -19  -8   6       39.76       18.85     62.39 o 
 -18  -8   6       16.35       19.42     52.82 o 
 -17  -8   6        3.70      -20.79     47.51 o 
 -16  -8   6      181.86      198.37     72.52 o 
 -15  -8   6      124.89      121.72     66.47 o 
 -14  -8   6      142.92       88.68     59.36 o 
 -13  -8   6      142.65      225.21     74.54 o 
 -12  -8   6      947.68      971.20     88.04 o 
 -11  -8   6      816.02      942.53    103.72 o 
 -10  -8   6       22.30       34.95     28.06 o 
  -9  -8   6        5.08      -34.97     34.97 o 
  -8  -8   6      789.52      779.02     63.15 o 
  -7  -8   6      290.22      296.34     68.19 o 
  -6  -8   6       51.04       33.20     27.87 o 
  -5  -8   6       82.90      103.28     33.00 o 
  -4  -8   6      303.99      321.96     44.53 o 
  -3  -8   6       22.38       15.61     26.92 o 
  -2  -8   6       28.97       39.27     52.07 o 
  -1  -8   6       47.30        9.03     26.84 o 
   0  -8   6      188.46      213.30     69.98 o 
   1  -8   6      141.39      205.87     74.74 o 
   2  -8   6       31.67       13.70     25.64 o 
   3  -8   6      269.77      249.78     41.33 o 
   4  -8   6        8.79       18.63     39.65 o 
   5  -8   6       39.61       54.29     29.47 o 
   6  -8   6      134.33      219.03     59.65 o 
   7  -8   6        5.32       28.42     41.93 o 
   8  -8   6      174.07      148.55     56.59 o 
   9  -8   6       18.82        5.65     43.10 o 
  10  -8   6        0.08       -6.11     39.07 o 
  11  -8   6       46.36       97.78     56.83 o 
  12  -8   6       13.43       92.73     57.10 o 
  13  -8   6       20.58        1.82     53.00 o 
  14  -8   6       89.22       25.51     50.56 o 
  15  -8   6      449.60      536.05     96.36 o 
  16  -8   6       66.01      132.76     69.35 o 
  17  -8   6      114.05       15.72     61.76 o 
  18  -8   6      498.50      516.76    102.06 o 
  19  -8   6       35.46       12.27     65.22 o 
 -22  -7   6       52.97       82.15     72.72 o 
 -21  -7   6      120.69      242.86     80.91 o 
 -20  -7   6        1.95        9.98     55.06 o 
 -19  -7   6       76.85      115.23     66.59 o 
 -18  -7   6       81.27       36.51     56.20 o 
 -17  -7   6       14.75       68.76     49.05 o 
 -16  -7   6        6.35       34.23     48.87 o 
 -15  -7   6      119.26      203.28     65.01 o 
 -14  -7   6       26.80       44.64     27.52 o 
 -13  -7   6       18.90        2.75     23.75 o 
 -12  -7   6      102.96      154.84     47.70 o 
 -11  -7   6       44.45       45.91     26.24 o 
 -10  -7   6       84.89       41.99     26.46 o 
  -9  -7   6      142.85      117.71     30.92 o 
  -8  -7   6       49.63       38.61     26.54 o 
  -7  -7   6      506.95      523.64     48.63 o 
  -6  -7   6      193.54      184.39     32.85 o 
  -5  -7   6      611.52      641.13     53.04 o 
  -4  -7   6        9.09       27.03     24.50 o 
  -3  -7   6      282.04      246.95     37.08 o 
  -2  -7   6      196.01      238.15     36.61 o 
  -1  -7   6      419.50      353.60     42.46 o 
   0  -7   6      534.24      533.93     60.36 o 
   1  -7   6       17.24       -4.70     31.10 o 
   2  -7   6      290.79      293.30     34.08 o 
   3  -7   6      173.82      205.20     54.33 o 
   4  -7   6      302.26      216.83     31.99 o 
   5  -7   6       76.16       79.81     42.92 o 
   6  -7   6        0.93      -23.45     23.45 o 
   7  -7   6       40.17       32.94     27.83 o 
   8  -7   6       42.19       22.80     40.20 o 
   9  -7   6      367.90      340.31     55.74 o 
  10  -7   6       82.82       32.33     35.85 o 
  11  -7   6       73.28       98.00     40.59 o 
  12  -7   6       18.69       40.81     38.24 o 
  13  -7   6        1.11       67.47     40.94 o 
  14  -7   6       24.22       62.12     71.24 o 
  15  -7   6      456.63      633.04     80.47 o 
  16  -7   6       31.90       50.90     75.13 o 
  17  -7   6       84.50      163.18     50.67 o 
  18  -7   6       12.53       83.68     46.26 o 
  19  -7   6      120.46      155.17     52.17 o 
  20  -7   6       41.78       10.46     58.05 o 
  21  -7   6       57.17       14.84     57.71 o 
 -24  -6   6      150.64      275.35     85.53 o 
 -23  -6   6      177.69      257.52    130.81 o 
 -22  -6   6       28.42      -49.05     49.05 o 
 -21  -6   6       21.21      119.68     71.22 o 
 -20  -6   6       10.28       92.28     44.44 o 
 -19  -6   6      251.07      296.06     49.58 o 
 -18  -6   6       60.80       92.21     50.77 o 
 -17  -6   6      112.14      111.09     34.99 o 
 -16  -6   6        2.73       38.52     21.30 o 
 -15  -6   6       79.20       51.74     46.93 o 
 -14  -6   6       77.91       76.47     21.37 o 
 -13  -6   6        2.68        3.47     17.32 o 
 -12  -6   6      114.24      150.64     23.01 o 
 -11  -6   6      750.72      781.42     40.68 o 
 -10  -6   6      457.06      487.51     32.79 o 
  -9  -6   6      149.49      162.42     25.64 o 
  -8  -6   6     1761.69     1730.21    106.54 o 
  -7  -6   6     1887.69     1771.05     78.80 o 
  -6  -6   6     3692.94     3670.84    165.39 o 
  -5  -6   6     2384.35     2543.78    100.99 o 
  -4  -6   6      384.52      577.53     38.64 o 
  -3  -6   6     1135.01     1226.34     49.81 o 
  -2  -6   6      813.58      785.15     40.18 o 
  -1  -6   6      309.40      329.91     30.86 o 
   0  -6   6     1287.20     1312.19     52.01 o 
   1  -6   6      141.31      165.20     39.72 o 
   2  -6   6      262.29      270.91     30.12 o 
   3  -6   6      788.14      805.03     63.52 o 
   4  -6   6       70.60       89.90     22.48 o 
   5  -6   6      633.02      566.52     40.52 o 
   6  -6   6      283.27      263.22     30.46 o 
   7  -6   6     2033.14     1980.34     66.07 o 
   8  -6   6      705.69      598.52     41.25 o 
   9  -6   6      475.16      533.36     56.65 o 
  10  -6   6       12.02       20.93     31.17 o 
  11  -6   6     2685.08     2584.53    108.41 o 
  12  -6   6      208.35      226.89     44.35 o 
  13  -6   6      108.19      135.02     40.30 o 
  14  -6   6      570.09      607.85    116.57 o 
  15  -6   6      108.16      150.39     41.18 o 
  16  -6   6       29.70      100.93     39.09 o 
  17  -6   6      125.53      200.75     46.21 o 
  18  -6   6        9.12       70.14     53.82 o 
  19  -6   6       13.84        1.63     35.57 o 
  20  -6   6       28.35      128.74     44.07 o 
  21  -6   6       54.61      136.56     64.25 o 
  22  -6   6      640.70      699.95     76.97 o 
  23  -6   6      276.79      323.54     59.52 o 
  24  -6   6       61.21      118.08    135.21 o 
 -25  -5   6       38.06      175.76     64.40 o 
 -24  -5   6      115.56      237.01     69.73 o 
 -23  -5   6       93.06      156.63     50.67 o 
 -22  -5   6       97.28      181.14     39.23 o 
 -21  -5   6       75.65       47.05     32.29 o 
 -20  -5   6      114.60      161.42     36.26 o 
 -19  -5   6       98.76       92.32     30.89 o 
 -18  -5   6       42.61       60.50     28.00 o 
 -17  -5   6       11.78       14.27     18.96 o 
 -16  -5   6       36.79       32.56     18.95 o 
 -15  -5   6       54.19       51.14     19.31 o 
 -14  -5   6       57.51       68.73     19.10 o 
 -13  -5   6      123.67      164.06     22.30 o 
 -12  -5   6      483.69      525.12     33.39 o 
 -11  -5   6      200.16      223.24     23.01 o 
 -10  -5   6      100.12      109.80     18.76 o 
  -9  -5   6      430.52      431.52     28.97 o 
  -8  -5   6      208.42      201.94     20.85 o 
  -7  -5   6      613.58      602.81     31.61 o 
  -6  -5   6      446.74      440.08     27.13 o 
  -5  -5   6     1264.92     1193.08     45.04 o 
  -4  -5   6     2142.34     2211.52     54.41 o 
  -3  -5   6      617.94      742.95     31.76 o 
  -2  -5   6      270.38      297.47     22.64 o 
  -1  -5   6     2884.30     2941.66    102.34 o 
   0  -5   6      231.89      256.34     44.02 o 
   1  -5   6      292.29      345.52     28.87 o 
   2  -5   6      625.72      584.14     43.10 o 
   3  -5   6      680.71      658.52     44.39 o 
   4  -5   6       55.07       26.76     17.05 o 
   5  -5   6      199.35      196.88     40.23 o 
   6  -5   6      773.46      733.10     44.76 o 
   7  -5   6      805.33      845.94     39.06 o 
   8  -5   6      167.54      212.36     28.31 o 
   9  -5   6      549.63      448.02     42.19 o 
  10  -5   6     1881.46     1908.24     86.35 o 
  11  -5   6     1662.19     1630.40    218.66 o 
  12  -5   6      593.73      576.54     56.31 o 
  13  -5   6        5.00       59.81     30.95 o 
  14  -5   6       22.04       34.45     29.52 o 
  15  -5   6        3.73       11.40     26.39 o 
  16  -5   6       56.22       92.35     32.85 o 
  17  -5   6       57.18       99.60     35.90 o 
  18  -5   6       99.46       88.08     41.13 o 
  19  -5   6       53.85       88.50     57.91 o 
  20  -5   6       63.55       44.23     36.13 o 
  21  -5   6      234.57      163.35     56.10 o 
  22  -5   6      163.24      169.37     65.90 o 
  23  -5   6       72.66      115.09     64.88 o 
  24  -5   6      145.16      208.55     49.35 o 
  25  -5   6       54.35      176.11     71.79 o 
 -27  -4   6        2.59       29.74     61.31 o 
 -26  -4   6       56.68       74.05     86.58 o 
 -25  -4   6       33.60       58.57     46.39 o 
 -24  -4   6       61.99       51.12     46.28 o 
 -23  -4   6      318.29      245.16     60.06 o 
 -22  -4   6       37.72       36.87     50.86 o 
 -21  -4   6       21.06       22.91     27.19 o 
 -20  -4   6       58.03       28.58     35.25 o 
 -19  -4   6       73.40       34.31     22.67 o 
 -18  -4   6       16.01       11.18     22.90 o 
 -17  -4   6       27.45       16.76     20.02 o 
 -16  -4   6      382.69      399.02     35.42 o 
 -15  -4   6      182.00      180.25     26.32 o 
 -14  -4   6       47.37       48.22     20.09 o 
 -13  -4   6     1296.15     1335.15     50.70 o 
 -12  -4   6      879.56      907.44     42.52 o 
 -11  -4   6      322.64      413.57     37.32 o 
 -10  -4   6      150.26      122.08     24.07 o 
  -9  -4   6      198.66      195.33     26.63 o 
  -8  -4   6      458.51      469.61     27.14 o 
  -7  -4   6      436.74      404.88     24.61 o 
  -6  -4   6      801.16      873.01     48.83 o 
  -5  -4   6     3744.38     3596.01    178.81 o 
  -4  -4   6     4696.05     4887.52     88.73 o 
  -3  -4   6      192.18      205.48     16.07 o 
  -2  -4   6      164.32      171.94     14.86 o 
  -1  -4   6     1288.99     1287.11     35.14 o 
   0  -4   6       35.87       25.97     13.30 o 
   1  -4   6       77.93       85.98     16.34 o 
   2  -4   6     1152.35     1114.27     51.95 o 
   3  -4   6     2124.92     2467.59     83.72 o 
   4  -4   6      647.41      709.51     31.26 o 
   5  -4   6      190.88      243.02     21.60 o 
   6  -4   6      278.85      284.27     18.37 o 
   7  -4   6      476.57      470.36     23.00 o 
   8  -4   6      299.63      316.31     24.90 o 
   9  -4   6      241.70      240.85     24.82 o 
  10  -4   6      304.40      314.70     35.48 o 
  11  -4   6     1303.70     1204.23     42.20 o 
  12  -4   6      169.89      167.62     25.81 o 
  13  -4   6        7.23        4.37     19.91 o 
  14  -4   6     3001.93     2920.59    192.70 o 
  15  -4   6      416.84      423.22     31.78 o 
  16  -4   6       81.87       74.95     19.83 o 
  17  -4   6       62.75       80.72     21.60 o 
  18  -4   6     1384.91     1388.21    103.64 o 
  19  -4   6      272.21      273.25     34.09 o 
  20  -4   6       97.54      128.40     39.90 o 
  21  -4   6      197.24      222.44     32.95 o 
  22  -4   6      273.30      286.76     49.09 o 
  23  -4   6      164.93      197.47     44.27 o 
  24  -4   6       89.99      122.09     59.84 o 
  25  -4   6       30.15      153.06     63.84 o 
  26  -4   6       70.10      183.17     65.12 o 
  27  -4   6       17.85      237.65     66.78 o 
 -28  -3   6      138.94      235.12     86.88 o 
 -27  -3   6      488.14      467.10    122.46 o 
 -26  -3   6      463.16      512.04    125.42 o 
 -25  -3   6      158.15      122.72     79.69 o 
 -24  -3   6      170.35      247.47     91.46 o 
 -23  -3   6      131.14      206.19     84.78 o 
 -22  -3   6       87.02       87.97     67.45 o 
 -21  -3   6      266.91      277.03     86.11 o 
 -20  -3   6      428.17      425.64     80.80 o 
 -19  -3   6      209.74      247.46     36.83 o 
 -18  -3   6       84.47      103.34     39.20 o 
 -17  -3   6      100.89       49.98     20.48 o 
 -16  -3   6      557.10      485.99     77.03 o 
 -15  -3   6       88.20       69.76     20.25 o 
 -14  -3   6      644.07      697.85     38.43 o 
 -13  -3   6     2196.01     2195.60     64.09 o 
 -12  -3   6       41.90       33.20     15.77 o 
 -11  -3   6     1412.07     1486.27     49.46 o 
 -10  -3   6      771.20      817.24     36.08 o 
  -9  -3   6      920.64      962.63     45.40 o 
  -8  -3   6     4412.01     4333.49    237.84 o 
  -7  -3   6      378.29      333.35     24.10 o 
  -6  -3   6      896.25      884.21     33.44 o 
  -5  -3   6      110.06      107.39     19.93 o 
  -4  -3   6      654.70      698.55     28.40 o 
  -3  -3   6       74.49       66.03     15.19 o 
  -2  -3   6      919.81      902.84     48.92 o 
  -1  -3   6     2613.21     2478.86     53.49 o 
   0  -3   6      369.44      517.57     26.68 o 
   1  -3   6     1668.26     1763.43     68.93 o 
   2  -3   6     2129.99     2200.78     52.05 o 
   3  -3   6      337.90      430.56     22.67 o 
   4  -3   6     3218.87     3722.58     76.47 o 
   5  -3   6      727.73      820.12     29.08 o 
   6  -3   6     1995.39     2147.96     45.06 o 
   7  -3   6       17.14       18.32      8.66 o 
   8  -3   6      981.09     1053.27     29.39 o 
   9  -3   6      354.55      384.22     17.34 o 
  10  -3   6     3130.42     3099.97     88.70 o 
  11  -3   6      203.55      193.02     15.75 o 
  12  -3   6        9.76       18.48      8.89 o 
  13  -3   6      188.39      200.72     24.31 o 
  14  -3   6     4621.01     4650.77    104.82 o 
  15  -3   6     2657.81     2574.93     68.18 o 
  16  -3   6     1560.52     1457.31     51.63 o 
  17  -3   6       91.92      107.24     21.01 o 
  18  -3   6     2701.77     2477.45     94.26 o 
  19  -3   6      201.04      195.29     26.97 o 
  20  -3   6       42.65       35.74     21.53 o 
  21  -3   6        8.42       31.55     21.95 o 
  22  -3   6       29.78       11.86     21.61 o 
  23  -3   6       41.45       86.46     32.21 o 
  24  -3   6       57.06      166.47     56.29 o 
  25  -3   6      124.30      193.90     85.30 o 
  26  -3   6       38.23      146.22     50.45 o 
  27  -3   6       89.93      232.39     74.04 o 
 -29  -2   6       36.14      -24.63     71.62 o 
 -28  -2   6       73.89      171.07     97.55 o 
 -27  -2   6       10.77       25.90     74.49 o 
 -26  -2   6       30.96      -31.64     61.80 o 
 -25  -2   6      111.99      208.38     88.67 o 
 -24  -2   6       13.63      -50.02     50.02 o 
 -23  -2   6      581.07      493.95    107.04 o 
 -22  -2   6      371.00      381.35     45.53 o 
 -21  -2   6      505.10      506.91     49.99 o 
 -20  -2   6       31.37      -10.05     20.81 o 
 -19  -2   6      724.83      678.90     50.23 o 
 -18  -2   6       72.58       81.47     27.64 o 
 -17  -2   6      335.41      304.21     35.94 o 
 -16  -2   6       20.73        9.49     13.80 o 
 -15  -2   6      113.32      124.26     30.35 o 
 -14  -2   6       27.82       23.72     11.41 o 
 -13  -2   6       87.46       86.02     13.02 o 
 -12  -2   6     4200.89     4229.28     77.57 o 
 -11  -2   6     1687.92     1614.20     39.05 o 
 -10  -2   6      937.96      985.91     27.95 o 
  -9  -2   6       31.16       31.94     11.08 o 
  -8  -2   6      163.14      200.79     18.52 o 
  -7  -2   6      111.25      125.40     18.36 o 
  -6  -2   6     1058.02     1021.56     33.07 o 
  -4  -2   6     2222.62     2316.41     69.35 o 
  -3  -2   6      222.69      227.93     16.12 o 
  -2  -2   6      312.77      325.19     22.16 o 
  -1  -2   6     1181.33     1064.85     40.66 o 
   0  -2   6     9692.10    10224.43    275.05 o 
   1  -2   6     2135.77     2170.23     61.76 o 
   2  -2   6     2329.99     2227.61     99.72 o 
   3  -2   6     4781.68     4355.37    486.38 o 
   4  -2   6      144.63      163.11     15.87 o 
   5  -2   6     2701.70     2811.04     57.02 o 
   6  -2   6      960.84     1223.58     27.58 o 
   7  -2   6     3890.75     4165.95     63.48 o 
   8  -2   6      443.05      513.50     15.95 o 
   9  -2   6      346.67      376.88     17.23 o 
  10  -2   6     6838.25     6326.82    114.57 o 
  11  -2   6      861.81      807.23     22.44 o 
  12  -2   6      395.78      410.32     18.49 o 
  13  -2   6      311.62      294.42     17.28 o 
  14  -2   6      647.15      589.80     37.36 o 
  15  -2   6       34.38       36.43     14.18 o 
  16  -2   6      290.05      281.23     27.30 o 
  17  -2   6      178.77      149.90     22.98 o 
  18  -2   6      607.65      625.31     48.59 o 
  19  -2   6      407.65      433.93     34.79 o 
  20  -2   6      219.21      205.49     28.03 o 
  21  -2   6      343.82      362.37     42.91 o 
  22  -2   6      985.39     1111.49     67.47 o 
  23  -2   6        6.16        5.37     28.09 o 
  24  -2   6      183.11      182.00     38.01 o 
  25  -2   6      400.53      416.99     51.14 o 
  26  -2   6        9.68       46.26     45.86 o 
  27  -2   6      173.78      191.05     55.84 o 
  28  -2   6       80.72      112.38     47.80 o 
 -29  -1   6       57.65      127.70     89.74 o 
 -28  -1   6       12.41      -37.18     71.24 o 
 -27  -1   6       46.67        0.69     66.54 o 
 -26  -1   6       69.03       86.83     78.59 o 
 -25  -1   6       27.97       33.32     66.44 o 
 -24  -1   6       65.98       44.27     67.25 o 
 -23  -1   6        5.26       16.79     29.00 o 
 -22  -1   6      184.52      203.96     38.60 o 
 -21  -1   6      306.45      270.07     40.30 o 
 -20  -1   6     1291.12     1306.95     95.12 o 
 -19  -1   6     1221.95     1354.33    168.91 o 
 -18  -1   6      255.04      243.31     27.49 o 
 -17  -1   6      362.40      450.74     32.43 o 
 -16  -1   6      643.62      608.43     33.75 o 
 -15  -1   6      479.94      484.83     30.64 o 
 -14  -1   6      197.35      194.78     19.83 o 
 -13  -1   6      383.15      378.76     33.63 o 
 -12  -1   6      741.48      889.59     38.37 o 
 -11  -1   6      549.13      536.71     25.36 o 
 -10  -1   6      244.91      270.32     14.15 o 
  -9  -1   6      169.27      174.42     11.32 o 
  -8  -1   6     9316.99     8984.24    127.31 o 
  -7  -1   6      702.31      656.73    122.22 o 
  -6  -1   6     1088.33     1076.33     30.38 o 
  -5  -1   6      140.82      191.85     15.02 o 
  -4  -1   6    50866.65    54515.95    632.97 o 
  -3  -1   6     5387.59     5119.70     93.27 o 
  -2  -1   6     1454.57     1432.21     29.47 o 
  -1  -1   6     3551.06     3394.26     71.55 o 
   0  -1   6     8959.05     9524.59    173.86 o 
   1  -1   6     1392.92     1287.17     26.91 o 
   2  -1   6     1041.97     1053.10     29.91 o 
   3  -1   6     3596.68     3306.81     95.64 o 
   4  -1   6      620.88      571.66    117.72 o 
   5  -1   6     1108.60     1123.23     48.49 o 
   6  -1   6      465.16      523.32     41.35 o 
   7  -1   6     4007.52     4153.27    102.27 o 
   8  -1   6     3967.30     4143.53     84.67 o 
   9  -1   6      314.63      260.82     12.26 o 
  10  -1   6    11661.45    11326.60    178.02 o 
  11  -1   6      712.94      687.65     36.66 o 
  12  -1   6       56.36       59.21      9.28 o 
  13  -1   6       60.43       64.74     10.59 o 
  14  -1   6     1908.80     1675.86     53.17 o 
  15  -1   6      230.15      197.72     19.89 o 
  16  -1   6        2.18      -14.36     14.36 o 
  17  -1   6       78.94       61.49     18.17 o 
  18  -1   6      416.03      299.68     36.17 o 
  19  -1   6       34.06       21.17     22.69 o 
  20  -1   6       65.97       57.24     26.40 o 
  21  -1   6       95.60      115.53     31.89 o 
  22  -1   6     1648.84     1535.74     74.91 o 
  23  -1   6      317.91      245.26     40.59 o 
  24  -1   6      132.88      128.81     35.65 o 
  25  -1   6       25.00       63.95     31.66 o 
  26  -1   6       75.70      110.23     38.52 o 
  27  -1   6      170.04      170.66     42.80 o 
  28  -1   6       26.07       27.39    100.49 o 
  29  -1   6      139.19      196.70    164.11 o 
 -29   0   6       35.80       37.83     79.65 o 
 -28   0   6       18.08        8.62     73.81 o 
 -27   0   6       39.09      -17.86     57.88 o 
 -26   0   6       11.69       32.50     65.34 o 
 -25   0   6        3.94       39.50     33.20 o 
 -24   0   6       87.58      106.59     43.43 o 
 -23   0   6      344.04      349.67     74.00 o 
 -22   0   6      838.97      675.95     60.77 o 
 -21   0   6      960.04      881.86     67.92 o 
 -20   0   6       60.21       70.68     26.48 o 
 -19   0   6     1010.44     1041.32     49.02 o 
 -18   0   6       28.09       33.94     17.59 o 
 -17   0   6        5.39       17.70     16.06 o 
 -16   0   6      345.91      330.26     30.76 o 
 -15   0   6      648.31      659.98     37.19 o 
 -14   0   6       53.14       25.25     19.83 o 
 -13   0   6       87.47       45.47     15.95 o 
 -11   0   6       27.29       16.28      8.36 o 
 -10   0   6      366.36      261.46     98.60 o 
  -9   0   6       70.46      109.60     11.29 o 
  -8   0   6       70.90      176.73     13.01 o 
  -7   0   6      142.89      189.52     12.19 o 
  -6   0   6       52.54       46.08      8.62 o 
  -5   0   6     8857.00     9370.58    133.07 o 
  -4   0   6   188069.28   202548.67   2644.35 o 
  -3   0   6     4507.01     4367.60     62.62 o 
  -2   0   6       51.86       55.83      4.73 o 
  -1   0   6        8.90        8.96      3.33 o 
   0   0   6     7591.73     7922.77    108.18 o 
   1   0   6      318.38      234.51     10.00 o 
   2   0   6      196.39      162.37     10.37 o 
   3   0   6     2110.05     2036.37     48.36 o 
   4   0   6      755.55      664.69     19.82 o 
   5   0   6       17.10       -1.06     10.89 o 
   6   0   6     7665.44     7446.10    160.06 o 
   7   0   6      411.67      410.20     43.36 o 
   8   0   6      772.09      827.83     20.68 o 
   9   0   6      136.22      171.09     11.53 o 
  10   0   6     2226.43     2157.99     40.18 o 
  11   0   6       24.03       10.91      7.87 o 
  12   0   6        1.88        2.28      7.78 o 
  13   0   6      430.63      413.31     27.51 o 
  14   0   6     4221.83     4491.20     97.68 o 
  15   0   6      108.22      103.26     17.86 o 
  16   0   6      137.26      133.46     18.17 o 
  17   0   6        7.91      -12.32     12.32 o 
  18   0   6      234.49      177.24     31.17 o 
  19   0   6        0.24       -2.81     20.87 o 
  20   0   6       19.89       14.65     23.35 o 
  21   0   6        4.58        4.44     24.84 o 
  22   0   6      577.35      475.47     50.52 o 
  23   0   6      279.58      228.77     39.82 o 
  24   0   6       32.40       79.96     34.24 o 
  25   0   6      292.84      349.15     48.61 o 
  26   0   6      497.81      558.71     60.05 o 
  27   0   6       49.91       40.19     34.03 o 
  28   0   6       39.46       73.03     52.76 o 
  29   0   6       32.63       86.11    107.32 o 
 -29   1   6       56.84      -21.85     76.70 o 
 -28   1   6       12.20       18.94     69.43 o 
 -27   1   6       47.61       18.58     65.65 o 
 -26   1   6       77.30       74.79     40.34 o 
 -25   1   6       31.17       42.92     32.59 o 
 -24   1   6       65.44       97.85     36.27 o 
 -23   1   6        5.22       24.10     44.60 o 
 -22   1   6      189.54      223.56     34.17 o 
 -21   1   6      313.15      242.29     33.56 o 
 -20   1   6     1284.62     1263.98     56.59 o 
 -19   1   6     1207.68     1271.78     54.56 o 
 -18   1   6      255.71      275.56     31.18 o 
 -17   1   6      367.82      408.81     34.14 o 
 -16   1   6      636.57      645.77     39.93 o 
 -15   1   6      479.69      441.73     32.70 o 
 -14   1   6      192.66      175.54     20.84 o 
 -13   1   6      378.91      388.55     24.40 o 
 -12   1   6      705.66      833.72     30.18 o 
 -11   1   6      557.20      533.10     24.00 o 
 -10   1   6      245.15      254.46     24.50 o 
  -9   1   6      164.54      144.71     17.11 o 
  -8   1   6     9291.32     8895.81    198.48 o 
  -7   1   6      699.19      687.40     25.44 o 
  -6   1   6     1080.30     1107.78     49.26 o 
  -5   1   6      142.71      169.08     13.61 o 
  -4   1   6    51394.16    56616.62    884.37 o 
  -3   1   6     5436.84     5338.37     93.53 o 
  -2   1   6     1452.64     1453.46     20.92 o 
  -1   1   6     3556.24     3469.98     48.53 o 
   0   1   6     8950.14     9345.36    126.97 o 
   1   1   6     1392.60     1262.82     33.52 o 
   2   1   6     1043.11      746.89    103.34 o 
   3   1   6     3457.66     3112.03     41.85 o 
   4   1   6      610.33      577.08     30.22 o 
   5   1   6     1151.02     1143.38     41.20 o 
   6   1   6      481.35      463.00     41.39 o 
   7   1   6     4015.40     4122.13    169.54 o 
   9   1   6      342.17      310.36     30.72 o 
  10   1   6    11761.19    11198.11    266.44 o 
  11   1   6      704.20      612.40     70.49 o 
  12   1   6       55.36       65.57     16.80 o 
  13   1   6       62.93       51.54     14.58 o 
  14   1   6     1991.08     1779.05     72.59 o 
  15   1   6      237.37      242.73     47.26 o 
  16   1   6        1.47      -14.51     14.51 o 
  17   1   6       77.44       85.53     29.42 o 
  18   1   6      424.95      374.46     32.61 o 
  19   1   6       33.07       19.46     18.83 o 
  20   1   6       63.06       53.65     30.56 o 
  21   1   6       93.31       76.32     37.58 o 
  22   1   6     1586.36     1549.18     77.14 o 
  23   1   6      318.75      201.87     58.20 o 
  24   1   6      133.19      132.41     35.63 o 
  25   1   6       24.44       28.44     38.55 o 
  26   1   6       67.90       72.76     34.55 o 
  27   1   6      177.35      199.26     44.50 o 
  28   1   6       26.05       93.44     38.95 o 
  29   1   6      147.92      295.35    155.91 o 
 -29   2   6       35.79      114.00     90.72 o 
 -28   2   6       73.47       -3.71     72.20 o 
 -27   2   6       10.85        7.46     38.03 o 
 -26   2   6       30.53       35.16     36.99 o 
 -25   2   6      111.88       22.37     38.74 o 
 -24   2   6       12.65      -15.90     25.50 o 
 -23   2   6      593.90      585.80     49.78 o 
 -22   2   6      371.47      333.30     40.63 o 
 -21   2   6      509.11      476.37     42.92 o 
 -20   2   6       29.76       19.36     21.83 o 
 -19   2   6      750.78      798.93     52.42 o 
 -18   2   6       76.91       32.60     21.39 o 
 -17   2   6      328.15      258.69     30.30 o 
 -16   2   6       14.27       11.82     15.20 o 
 -15   2   6      121.41      143.58     19.70 o 
 -14   2   6       28.52       28.33     14.40 o 
 -13   2   6       86.98       88.75     15.71 o 
 -12   2   6     4333.29     4355.93     70.42 o 
 -11   2   6     1691.64     1696.77     35.78 o 
 -10   2   6      938.95      872.60     20.47 o 
  -9   2   6       33.35       26.65      7.25 o 
  -8   2   6      161.30      209.26     11.89 o 
  -7   2   6      106.69      110.24      9.46 o 
  -6   2   6     1050.62     1010.00     19.16 o 
  -5   2   6      999.58      508.17     35.87 o 
  -4   2   6     2093.50     2257.23     68.77 o 
  -3   2   6      221.07      258.20     41.64 o 
  -2   2   6      313.32      269.23     34.49 o 
  -1   2   6     1166.12     1032.53     48.85 o 
   0   2   6     9690.98     9953.88    277.61 o 
   1   2   6     2174.19     2125.21     53.31 o 
   2   2   6     2343.77     2230.71     38.03 o 
   3   2   6     4698.77     4683.61     62.62 o 
   4   2   6      150.67      148.48     10.67 o 
   5   2   6     2676.25     2665.67     83.14 o 
   6   2   6      904.89     1135.29     25.44 o 
   7   2   6     3975.44     4227.15     85.24 o 
   8   2   6      459.60      470.95     32.44 o 
   9   2   6      342.31      317.81     24.35 o 
  10   2   6     6818.43     5901.44    534.06 o 
  11   2   6      851.88      757.13     50.80 o 
  12   2   6      384.68      294.39     46.51 o 
  13   2   6      303.25      260.44     45.77 o 
  14   2   6      605.81      504.64     61.89 o 
  15   2   6       33.70       10.09     20.18 o 
  16   2   6      296.34      333.06     31.29 o 
  17   2   6      179.03      156.38     25.27 o 
  18   2   6      606.36      571.55     41.60 o 
  19   2   6      407.40      408.99     37.64 o 
  20   2   6      218.98      188.99     30.35 o 
  21   2   6      347.16      319.92     58.71 o 
  22   2   6     1006.67     1046.11     86.72 o 
  23   2   6        6.75        6.21     41.91 o 
  24   2   6      174.73      159.53     38.38 o 
  25   2   6      387.15      493.25     68.93 o 
  26   2   6        7.61       43.18     37.48 o 
  27   2   6      175.70      239.78     52.55 o 
  28   2   6       82.86      293.20    155.55 o 
 -28   3   6      138.73       42.33     45.69 o 
 -27   3   6      485.56      614.35    174.23 o 
 -26   3   6      456.37      497.13     67.68 o 
 -25   3   6      158.12      134.23     43.27 o 
 -24   3   6      164.87      180.71     36.98 o 
 -23   3   6      129.90      124.00     33.08 o 
 -22   3   6       83.41       85.44     30.24 o 
 -21   3   6      271.09      281.56     42.19 o 
 -20   3   6      428.80      489.62     68.11 o 
 -19   3   6      193.05      233.13     33.60 o 
 -18   3   6       80.35       89.01     21.60 o 
 -17   3   6      102.50       56.63     19.37 o 
 -16   3   6      570.27      524.59     35.60 o 
 -15   3   6       78.39       80.81     18.05 o 
 -14   3   6      644.71      652.35     46.09 o 
 -13   3   6     2196.61     2282.72     47.21 o 
 -12   3   6       48.21       41.69      6.45 o 
 -11   3   6     1413.44     1551.51     30.08 o 
 -10   3   6      757.36      837.88     22.94 o 
  -9   3   6      930.13      991.81     50.38 o 
  -8   3   6     4467.35     4661.79    118.71 o 
  -7   3   6      386.72      379.52     14.71 o 
  -6   3   6      894.87      870.94     47.44 o 
  -5   3   6      108.63      115.73      7.75 o 
  -4   3   6      624.70      661.01     16.58 o 
  -3   3   6       71.80       73.97      7.35 o 
  -2   3   6      956.62      989.81     23.01 o 
  -1   3   6     2677.37     2553.27     49.88 o 
   0   3   6      381.35      553.11     18.47 o 
   1   3   6     1673.79     1716.55     34.47 o 
   2   3   6     2098.89     2118.17     40.54 o 
   3   3   6      398.89      517.05     19.37 o 
   4   3   6     3281.82     3751.62     54.86 o 
   5   3   6      725.97      796.61     30.08 o 
   6   3   6     1989.09     2141.54     40.88 o 
   7   3   6       19.35        9.86      7.59 o 
   8   3   6      983.52     1018.61     27.94 o 
   9   3   6      358.68      394.47     28.44 o 
  10   3   6     3174.64     3041.76     51.50 o 
  11   3   6      226.36      232.14     23.60 o 
  12   3   6        9.15       -1.61     10.68 o 
  13   3   6      185.05      156.51     59.30 o 
  14   3   6     4586.58     4624.73     98.66 o 
  15   3   6     2650.12     2568.47     73.96 o 
  16   3   6     1582.44     1475.96     63.15 o 
  17   3   6       96.28      104.65     18.03 o 
  18   3   6     2716.24     2421.49     59.64 o 
  19   3   6      196.87      155.61     21.66 o 
  20   3   6       48.21       90.57     19.85 o 
  21   3   6        9.58       30.79     18.30 o 
  22   3   6       36.16       31.34     18.49 o 
  23   3   6       41.48       41.41     23.59 o 
  24   3   6       57.67      111.30     50.09 o 
  25   3   6      120.30      176.68     43.56 o 
  26   3   6       36.95       -5.19     51.80 o 
  27   3   6       90.56      103.26     69.44 o 
  28   3   6        0.95       20.62     62.62 o 
 -27   4   6        2.90        1.29     41.47 o 
 -26   4   6       56.61       67.34     35.51 o 
 -25   4   6       33.00       52.33     33.19 o 
 -24   4   6       62.92       74.93     34.54 o 
 -23   4   6      320.94      290.36     41.80 o 
 -22   4   6       39.39       23.38     27.04 o 
 -21   4   6       21.33       30.47     29.35 o 
 -20   4   6       59.47       32.61     50.60 o 
 -19   4   6       72.23       52.94     22.51 o 
 -18   4   6       14.91        9.63     17.82 o 
 -17   4   6       27.96       36.42     19.66 o 
 -16   4   6      393.90      384.10     32.16 o 
 -15   4   6      195.70      197.65     25.05 o 
 -14   4   6       45.50       32.80     16.27 o 
 -13   4   6     1296.86     1229.19     32.65 o 
 -12   4   6      915.33      955.16     30.61 o 
 -11   4   6      339.18      407.23     41.33 o 
 -10   4   6      166.09      195.42     19.16 o 
  -9   4   6      205.52      208.86     15.49 o 
  -8   4   6      454.94      448.65     17.41 o 
  -7   4   6      445.30      436.02     20.20 o 
  -6   4   6      807.42      854.07     22.51 o 
  -5   4   6     3737.07     3618.12     56.94 o 
  -4   4   6     4640.63     4765.82     85.84 o 
  -3   4   6      192.83      213.53     19.45 o 
  -2   4   6      164.56      155.99     17.65 o 
  -1   4   6     1248.73     1172.92     29.74 o 
   0   4   6       35.02       17.65      9.07 o 
   1   4   6       77.83      104.84     12.21 o 
   2   4   6     1148.72     1110.27     30.03 o 
   3   4   6     2077.91     2186.20     45.12 o 
   4   4   6      650.96      683.63     24.57 o 
   5   4   6      191.41      248.76     17.39 o 
   6   4   6      268.39      266.71     15.39 o 
   7   4   6      481.14      437.97     22.57 o 
   8   4   6      298.34      352.28     17.57 o 
   9   4   6      246.10      246.48     16.58 o 
  10   4   6      304.23      318.91     24.96 o 
  11   4   6     1340.83     1217.31    117.89 o 
  12   4   6      183.25      205.74     13.01 o 
  13   4   6        6.17       35.19     15.50 o 
  14   4   6     3014.82     2824.21     81.16 o 
  15   4   6      418.62      459.81     47.33 o 
  16   4   6       84.43      104.92     20.36 o 
  17   4   6       67.87       73.45     19.91 o 
  18   4   6     1374.19     1329.75     51.10 o 
  19   4   6      273.96      269.74     25.55 o 
  20   4   6       99.74      114.55     20.80 o 
  21   4   6      195.11      244.62     26.12 o 
  22   4   6      280.07      237.31     32.63 o 
  23   4   6      165.77      146.61     40.65 o 
  24   4   6       83.28       66.83     59.08 o 
  25   4   6       24.76      -36.11     51.15 o 
  26   4   6       71.65      176.56     74.78 o 
  27   4   6       17.25       -4.03     60.69 o 
 -26   5   6       17.20        1.41     33.19 o 
 -25   5   6       39.56       48.02     35.55 o 
 -24   5   6      116.66      110.82     37.05 o 
 -23   5   6       94.19       92.57     34.52 o 
 -22   5   6       99.19      114.38     34.93 o 
 -21   5   6       72.58       71.39     31.20 o 
 -20   5   6      112.60       94.30     25.33 o 
 -19   5   6       96.86      109.70     26.09 o 
 -18   5   6       40.75       44.94     21.28 o 
 -17   5   6       11.77       24.20     20.27 o 
 -16   5   6       35.52       39.34     19.72 o 
 -15   5   6       64.91       64.09     12.90 o 
 -14   5   6       60.47       65.96     14.04 o 
 -13   5   6      128.68      133.26     22.46 o 
 -12   5   6      477.23      487.55     39.52 o 
 -11   5   6      197.84      188.75     26.61 o 
 -10   5   6      103.39      129.66     17.87 o 
  -9   5   6      416.59      470.05     30.25 o 
  -8   5   6      190.90      189.65     22.15 o 
  -7   5   6      615.40      634.95     59.17 o 
  -6   5   6      459.42      485.88     36.77 o 
  -5   5   6     1269.05     1231.44     36.23 o 
  -4   5   6     2177.03     2284.50     52.78 o 
  -3   5   6      599.44      645.05     38.05 o 
  -2   5   6      270.71      249.21     24.04 o 
  -1   5   6     2888.38     2884.13     56.63 o 
   0   5   6      227.33      251.26     18.53 o 
   1   5   6      292.98      324.68     20.31 o 
   2   5   6      630.43      643.17     26.04 o 
   3   5   6      706.52      691.41     27.19 o 
   4   5   6       54.64       62.43     13.46 o 
   5   5   6      201.43      196.71     17.82 o 
   6   5   6      771.25      726.11     29.38 o 
   7   5   6      807.62      755.10     25.46 o 
   8   5   6      161.94      198.22     31.44 o 
   9   5   6      554.50      446.86     22.21 o 
  10   5   6     1853.62     1958.50     46.12 o 
  11   5   6     1647.97     1578.93     62.23 o 
  12   5   6      588.52      597.25     57.29 o 
  13   5   6        4.93       -0.44     14.07 o 
  14   5   6       24.45       26.37     18.24 o 
  15   5   6        5.38        2.98     16.44 o 
  16   5   6       54.23       63.60     20.13 o 
  17   5   6       54.25       72.88     21.36 o 
  18   5   6       97.13       92.23     29.43 o 
  19   5   6       56.34        2.40     37.91 o 
  20   5   6       63.59       48.26     24.29 o 
  21   5   6      238.46      254.40     45.27 o 
  22   5   6      154.91      128.56     41.55 o 
  23   5   6       74.23      158.99     43.06 o 
  24   5   6      144.23      137.03     44.35 o 
  25   5   6       52.74       72.83     66.79 o 
 -24   6   6      149.78      114.00     45.82 o 
 -23   6   6      169.90      172.48     76.70 o 
 -22   6   6       28.92       30.87     44.34 o 
 -21   6   6       20.85       37.23     38.27 o 
 -20   6   6       10.58       -6.78     25.86 o 
 -19   6   6      254.33      216.84     36.28 o 
 -18   6   6       61.32       81.89     29.77 o 
 -17   6   6      108.83      133.02     73.25 o 
 -16   6   6        3.49       24.07     24.21 o 
 -15   6   6       78.12       64.74     17.07 o 
 -14   6   6       78.14       57.44     23.48 o 
 -13   6   6        3.11        5.62     31.87 o 
 -12   6   6      113.58      118.20     32.85 o 
 -11   6   6      766.61      711.44     58.16 o 
 -10   6   6      471.55      504.72     48.04 o 
  -9   6   6      144.68      145.63     43.30 o 
  -8   6   6     1763.05     1694.27     61.16 o 
  -7   6   6     1911.09     1971.52     71.40 o 
  -6   6   6     3690.95     3482.81    154.18 o 
  -5   6   6     2367.58     2435.82     69.86 o 
  -4   6   6      389.52      530.71     39.20 o 
  -3   6   6     1134.38     1223.08     46.19 o 
  -2   6   6      815.33      766.60     30.44 o 
  -1   6   6      297.52      328.50     23.23 o 
   0   6   6     1310.04     1313.14     39.38 o 
   1   6   6      128.98      147.02     18.04 o 
   2   6   6      261.40      278.22     21.99 o 
   3   6   6      806.75      875.61     32.87 o 
   4   6   6       72.04       90.09     16.66 o 
   5   6   6      635.05      590.44     30.72 o 
   6   6   6      285.45      294.19     23.50 o 
   7   6   6     2028.25     1996.61     50.93 o 
   8   6   6      707.18      635.05     27.54 o 
   9   6   6      471.27      479.92     24.80 o 
  10   6   6       12.01       32.13     13.41 o 
  11   6   6     2720.23     2479.83     55.33 o 
  12   6   6      210.73      211.51     20.33 o 
  13   6   6      113.28       88.96     16.48 o 
  14   6   6      563.17      509.75     28.63 o 
  15   6   6      105.46      108.26     31.75 o 
  16   6   6       28.49       25.66     27.42 o 
  17   6   6      129.16      103.87     32.10 o 
  18   6   6       11.90       51.29     31.16 o 
  19   6   6       15.32        7.36     46.33 o 
  20   6   6       30.74       22.99     56.35 o 
  21   6   6       54.38       58.66     47.18 o 
  22   6   6      640.00      560.52     96.93 o 
  23   6   6      280.65      231.58     73.83 o 
  24   6   6       58.34       64.68     43.72 o 
 -22   7   6       53.78       32.93     43.89 o 
 -21   7   6      118.15      108.81     36.62 o 
 -20   7   6        1.71       30.38     30.91 o 
 -19   7   6       71.20       41.29     30.72 o 
 -18   7   6       79.92      100.04     33.20 o 
 -17   7   6       15.14       20.59     28.00 o 
 -16   7   6        5.75       12.69     17.44 o 
 -15   7   6      111.45      125.15     21.91 o 
 -14   7   6       27.89       30.53     34.60 o 
 -13   7   6       18.04       47.51     32.12 o 
 -12   7   6      107.46       79.18     34.12 o 
 -11   7   6       44.73       28.65     30.54 o 
 -10   7   6       85.78       80.61     31.43 o 
  -9   7   6      136.45      126.59     33.78 o 
  -8   7   6       57.48       35.67     26.10 o 
  -7   7   6      507.11      535.74     51.21 o 
  -6   7   6      191.40      191.70     27.00 o 
  -5   7   6      614.98      640.80     41.31 o 
  -4   7   6        7.68      -17.19     18.19 o 
  -3   7   6      279.03      271.55     29.91 o 
  -2   7   6      192.28      219.17     27.50 o 
  -1   7   6      412.77      406.69     34.03 o 
   0   7   6      538.43      528.06     37.24 o 
   1   7   6       17.84       -4.28     14.42 o 
   2   7   6      292.73      265.39     32.96 o 
   3   7   6      158.26      180.65     21.98 o 
   4   7   6      300.55      310.94     25.99 o 
   5   7   6       72.93       92.98     19.11 o 
   6   7   6        0.96        4.35     16.01 o 
   7   7   6       38.72        3.13     15.79 o 
   8   7   6       43.14       30.68     15.09 o 
   9   7   6      369.39      323.06     23.61 o 
  10   7   6       84.52       96.45     19.57 o 
  11   7   6       71.23       86.06     23.12 o 
  12   7   6       18.68       18.71     18.95 o 
  13   7   6        1.23        7.63     18.06 o 
  14   7   6       21.56       30.01     18.66 o 
  15   7   6      450.61      458.35     30.55 o 
  16   7   6       29.54       24.86     47.80 o 
  17   7   6       84.24       -6.97     55.30 o 
  18   7   6       11.96       69.66     57.84 o 
  19   7   6      124.53       68.11     56.13 o 
  20   7   6       41.26      -11.03     57.16 o 
  21   7   6       53.76        3.12     39.75 o 
 -19   8   6       40.41       21.33     34.49 o 
 -18   8   6       17.32       26.11     32.28 o 
 -17   8   6        3.27       -2.22     29.42 o 
 -16   8   6      176.61      181.40     26.47 o 
 -15   8   6      123.37      126.91     27.70 o 
 -14   8   6      142.35      159.81     44.79 o 
 -13   8   6      142.83      192.19     47.33 o 
 -12   8   6      930.38     1011.48     78.59 o 
 -11   8   6      809.78      801.52     70.95 o 
 -10   8   6       21.23       91.36     36.74 o 
  -9   8   6        5.31       -3.93     30.60 o 
  -8   8   6      787.69      826.03     68.61 o 
  -7   8   6      284.92      298.15     66.33 o 
  -6   8   6       53.50       62.68     31.73 o 
  -5   8   6       81.26       85.72     30.78 o 
  -4   8   6      312.73      393.02     37.26 o 
  -3   8   6       20.87       12.75     29.93 o 
  -2   8   6       28.73      -17.26     20.69 o 
  -1   8   6       47.75       46.14     22.11 o 
   0   8   6      193.25      166.09     29.98 o 
   1   8   6      144.20      166.04     28.68 o 
   2   8   6       33.10        4.31     20.95 o 
   3   8   6      274.82      313.98     33.70 o 
   4   8   6        8.15       12.21     20.51 o 
   5   8   6       37.51       22.83     19.44 o 
   6   8   6      138.00      136.30     29.51 o 
   7   8   6        4.50       42.33     25.08 o 
   8   8   6      172.63      197.99     25.49 o 
   9   8   6       17.32        0.23     18.31 o 
  10   8   6        0.09        5.18     18.55 o 
  11   8   6       44.85       24.06     22.28 o 
  12   8   6       13.13       -5.16     23.97 o 
  13   8   6       23.72       53.69     23.10 o 
  14   8   6       85.21       83.82     28.25 o 
  15   8   6      448.03      498.25     40.96 o 
  16   8   6       65.37       67.27     61.43 o 
  17   8   6      113.04      108.84     68.90 o 
  18   8   6      496.74      519.54    102.99 o 
  19   8   6       35.91       19.56     61.69 o 
 -15   9   6       84.68       87.59     32.52 o 
 -14   9   6      153.82      138.61     28.07 o 
 -13   9   6       25.29       23.81     39.08 o 
 -12   9   6       87.05       48.63     40.77 o 
 -11   9   6       69.74      112.23     48.28 o 
 -10   9   6      131.66      151.62     44.96 o 
  -9   9   6      118.62       95.55     41.18 o 
  -8   9   6       61.74       55.55     36.84 o 
  -7   9   6        6.16        9.03     34.30 o 
  -6   9   6       66.91       29.23     34.42 o 
  -5   9   6       32.18       22.02     50.15 o 
  -4   9   6      363.69      300.82     48.91 o 
  -3   9   6      170.02      151.43     40.18 o 
  -2   9   6       86.31       70.23     28.99 o 
  -1   9   6      177.36      147.62     32.79 o 
   0   9   6      143.03      140.20     31.59 o 
   1   9   6       23.33        5.89     26.09 o 
   2   9   6        7.08       -8.53     31.16 o 
   3   9   6      405.18      341.31     49.76 o 
   4   9   6       85.68       93.59     38.18 o 
   5   9   6      164.90      229.97     44.75 o 
   6   9   6      104.13      141.30     41.23 o 
   7   9   6      189.62      205.68     44.55 o 
   8   9   6      137.09       93.08     28.29 o 
   9   9   6      202.45      197.36     39.65 o 
  10   9   6       40.36       60.62     26.32 o 
  11   9   6       57.56       65.95     27.76 o 
  12   9   6      261.35      285.33     42.15 o 
  13   9   6      127.80       96.36     35.34 o 
  14   9   6      372.39      442.01     46.37 o 
  15   9   6      490.36      468.15     47.94 o 
  -9  10   6       15.35       -5.99     63.63 o 
  -8  10   6       92.29      152.27     48.06 o 
  -7  10   6       18.35       37.44     40.86 o 
  -6  10   6       82.77      141.58     46.36 o 
  -5  10   6      231.11      199.59     50.50 o 
  -4  10   6      176.42      274.66     52.18 o 
  -3  10   6      118.82      123.45     62.83 o 
  -2  10   6        3.27       13.28     55.09 o 
  -1  10   6       99.66      142.65     67.57 o 
   0  10   6        7.25      -19.98     54.05 o 
   1  10   6       13.59        2.26     38.95 o 
   2  10   6       51.84       42.94     56.22 o 
   3  10   6      298.82      330.09     55.22 o 
   4  10   6      207.44      194.53     50.09 o 
   5  10   6      162.90      178.73     48.26 o 
   6  10   6      131.38       83.85     42.67 o 
   7  10   6       72.52       69.98     30.37 o 
   8  10   6       34.36       11.29     26.78 o 
  -8 -10   7       10.89       22.19     37.11 o 
  -7 -10   7        1.77      -34.47     34.47 o 
  -6 -10   7       20.79       19.20     35.54 o 
  -5 -10   7       67.86       73.14     40.63 o 
  -4 -10   7       55.14       46.39     40.50 o 
  -3 -10   7       27.61       41.63     58.51 o 
  -2 -10   7       36.83        5.66     36.79 o 
  -1 -10   7       12.95       -4.55     63.15 o 
   0 -10   7      125.70       90.86     59.63 o 
   1 -10   7       92.11       84.75     56.30 o 
   2 -10   7       29.50       27.57     57.15 o 
   3 -10   7       17.66       43.79     55.69 o 
   4 -10   7        6.43      -13.30     53.77 o 
   5 -10   7        6.36       -5.09     53.21 o 
   6 -10   7       62.04       56.33     59.52 o 
   7 -10   7        7.28       86.27     62.19 o 
   8 -10   7       61.03       90.36     65.20 o 
 -15  -9   7        8.20      -17.48     60.40 o 
 -14  -9   7      141.30       -6.22     59.46 o 
 -13  -9   7       13.24       41.02     58.22 o 
 -12  -9   7       72.72      113.00     64.00 o 
 -11  -9   7       34.30       56.69     35.41 o 
 -10  -9   7      230.11      182.93     42.63 o 
  -9  -9   7       35.57       56.50     65.36 o 
  -8  -9   7       26.50       24.85     33.68 o 
  -7  -9   7      126.86      120.58     38.06 o 
  -6  -9   7       26.08       48.93     34.90 o 
  -5  -9   7       12.81       34.40     59.76 o 
  -4  -9   7       41.93       26.74     32.14 o 
  -3  -9   7      202.85      180.33     45.97 o 
  -2  -9   7      482.06      502.45     67.07 o 
  -1  -9   7      187.47      257.88     44.27 o 
   0  -9   7       62.69       77.00     35.59 o 
   1  -9   7      818.90      748.77     66.38 o 
   2  -9   7        0.22        2.09     28.09 o 
   3  -9   7      101.43      -18.05     35.69 o 
   4  -9   7      179.64      169.04     58.36 o 
   5  -9   7      112.18      105.95     57.43 o 
   6  -9   7      310.51      234.91     72.25 o 
   7  -9   7       56.33       67.14     56.51 o 
   8  -9   7       55.69       16.02     40.73 o 
   9  -9   7       14.13       81.12     58.07 o 
  10  -9   7      173.95      151.81     65.42 o 
  11  -9   7      240.69      253.07     76.60 o 
  12  -9   7      122.83      100.87     64.96 o 
  13  -9   7       42.35       31.87     58.69 o 
  14  -9   7       35.84       76.64     63.31 o 
 -19  -8   7       78.90       91.89     68.04 o 
 -18  -8   7      123.15      142.46     71.05 o 
 -17  -8   7      137.03       13.90     55.56 o 
 -16  -8   7       80.32       65.86     57.23 o 
 -15  -8   7      159.55      145.20     68.02 o 
 -14  -8   7      130.04      191.92     68.15 o 
 -13  -8   7      286.09      267.68     57.90 o 
 -12  -8   7      169.37      222.90     41.66 o 
 -11  -8   7      278.31      336.77     48.15 o 
 -10  -8   7      439.71      463.86     52.65 o 
  -9  -8   7       37.30       49.84     30.51 o 
  -8  -8   7      337.83      368.51     92.41 o 
  -7  -8   7      109.41       42.19     29.11 o 
  -6  -8   7       61.25       20.44     28.10 o 
  -5  -8   7       32.47       81.51     34.30 o 
  -4  -8   7       82.00       31.15     29.31 o 
  -3  -8   7       84.59       23.09     35.78 o 
  -2  -8   7       33.73       43.62     29.05 o 
  -1  -8   7       49.31        3.86     31.10 o 
   0  -8   7       52.60       77.58     53.00 o 
   1  -8   7      104.13      135.38     37.88 o 
   2  -8   7       14.38      -10.40     27.32 o 
   3  -8   7       17.57       23.28     27.77 o 
   4  -8   7       34.37       52.27     35.30 o 
   5  -8   7      132.74      132.42     52.06 o 
   6  -8   7       46.78       27.24     39.72 o 
   7  -8   7       27.66       -1.75     41.53 o 
   8  -8   7      175.33      284.51     66.43 o 
   9  -8   7      315.10      275.96     64.73 o 
  10  -8   7      202.59      157.47     58.44 o 
  11  -8   7      216.45      281.56     70.73 o 
  12  -8   7       72.45      215.55     68.70 o 
  13  -8   7      247.25      310.19     79.74 o 
  14  -8   7      144.38      164.65     66.00 o 
  15  -8   7       53.01       18.31     56.28 o 
  16  -8   7       83.58      109.36     66.82 o 
  17  -8   7       13.13       28.73     62.06 o 
  18  -8   7       92.64      153.12     59.68 o 
 -21  -7   7       49.75       67.28     65.66 o 
 -20  -7   7        8.61      -24.88     48.83 o 
 -19  -7   7       89.59       -5.98     53.89 o 
 -18  -7   7        9.61       45.58     53.01 o 
 -17  -7   7      430.30      541.93     93.99 o 
 -16  -7   7       45.44       -8.99     46.61 o 
 -15  -7   7       13.57       12.21     27.25 o 
 -14  -7   7      222.53      222.68     39.21 o 
 -13  -7   7      179.67      159.74     34.58 o 
 -12  -7   7       26.90       27.10     25.54 o 
 -11  -7   7       61.32       36.88     42.34 o 
 -10  -7   7      681.21      593.20     53.19 o 
  -9  -7   7       26.47      -10.51     44.37 o 
  -8  -7   7       10.50       19.38     26.42 o 
  -7  -7   7      436.65      506.17     48.29 o 
  -6  -7   7      960.16     1054.86     88.66 o 
  -5  -7   7      457.97      430.25     44.45 o 
  -4  -7   7       71.38       81.53     28.00 o 
  -3  -7   7      759.74      909.77     57.82 o 
  -2  -7   7     1161.15     1147.99     83.19 o 
  -1  -7   7      690.55      639.61     44.63 o 
   0  -7   7       64.13       74.33     25.35 o 
   1  -7   7      190.83      192.56     30.87 o 
   2  -7   7      145.86      137.54     27.87 o 
   3  -7   7      130.50      142.14     28.93 o 
   4  -7   7      111.40       59.01     31.89 o 
   5  -7   7       17.75       12.88     42.30 o 
   6  -7   7      122.50      151.66     29.92 o 
   7  -7   7       61.96       37.64     73.78 o 
   8  -7   7        6.49       -0.03     47.79 o 
   9  -7   7      343.57      362.28     62.71 o 
  10  -7   7       31.15       28.76     82.14 o 
  11  -7   7      159.03      207.83     84.59 o 
  12  -7   7       26.00       64.95    106.02 o 
  13  -7   7      257.13      293.77     57.23 o 
  14  -7   7      514.26      617.16     73.27 o 
  15  -7   7       66.41      113.89     43.72 o 
  16  -7   7      534.41      660.19     75.25 o 
  17  -7   7      269.81      389.93     62.82 o 
  18  -7   7      130.94      226.23     57.08 o 
  19  -7   7      252.18      406.97     66.31 o 
  20  -7   7       85.92       99.56     64.60 o 
  21  -7   7      122.24      167.73     91.56 o 
 -24  -6   7       20.82       17.71     62.94 o 
 -23  -6   7        9.16       -8.89     57.74 o 
 -22  -6   7       56.74       75.41     62.59 o 
 -21  -6   7       77.26      152.12     86.80 o 
 -20  -6   7        4.58       41.21     39.48 o 
 -19  -6   7      101.55      110.34     85.03 o 
 -18  -6   7       36.01       56.00     30.62 o 
 -17  -6   7      136.08      196.46     40.63 o 
 -16  -6   7       15.21       12.60     22.80 o 
 -15  -6   7       75.15       72.77     26.46 o 
 -14  -6   7       24.45       52.96     19.32 o 
 -13  -6   7      154.99      131.36     22.23 o 
 -12  -6   7      259.88      276.81     27.89 o 
 -11  -6   7      115.40      142.62     21.93 o 
 -10  -6   7      645.36      656.62     45.62 o 
  -9  -6   7      355.39      390.29     35.10 o 
  -8  -6   7      993.88      997.73     75.02 o 
  -7  -6   7     1298.10     1178.64     65.67 o 
  -6  -6   7     1580.16     1757.93     61.13 o 
  -5  -6   7      406.09      492.41     36.60 o 
  -4  -6   7      477.99      499.32     36.68 o 
  -3  -6   7      558.90      660.35     40.29 o 
  -2  -6   7      851.24      862.60     43.59 o 
  -1  -6   7      918.65      956.27     45.12 o 
   0  -6   7     1076.30     1037.63     47.18 o 
   1  -6   7      447.31      433.60     35.58 o 
   2  -6   7      588.54      621.14     50.61 o 
   3  -6   7      308.89      249.70     31.10 o 
   4  -6   7      306.23      295.24     31.76 o 
   5  -6   7      322.29      312.17     32.32 o 
   6  -6   7       52.67       66.97     33.65 o 
   7  -6   7      143.13      152.68     26.15 o 
   8  -6   7     1096.24     1186.76     51.52 o 
   9  -6   7      793.46      666.42     64.90 o 
  10  -6   7      359.92      392.73     52.67 o 
  11  -6   7      197.10      189.76     42.93 o 
  12  -6   7      236.96      291.61     49.11 o 
  13  -6   7      215.94      250.99     68.14 o 
  14  -6   7       14.75       70.90     38.19 o 
  15  -6   7        7.58       79.00     34.27 o 
  16  -6   7      445.60      515.43    116.47 o 
  17  -6   7      465.17      450.08     61.67 o 
  18  -6   7       43.56       68.76     40.00 o 
  19  -6   7       67.31       73.39     54.11 o 
  20  -6   7       19.92       44.64     67.38 o 
  21  -6   7      357.52      440.86     63.80 o 
  22  -6   7       13.69       58.24     61.81 o 
  23  -6   7       56.84       61.34     87.34 o 
 -25  -5   7      241.75      356.55     82.19 o 
 -24  -5   7        2.96       68.58     50.03 o 
 -23  -5   7       17.29      110.75     44.08 o 
 -22  -5   7       33.93       66.00     40.73 o 
 -21  -5   7       90.80      107.24     35.47 o 
 -20  -5   7       11.44       50.79     29.34 o 
 -19  -5   7      159.93      144.22     35.52 o 
 -18  -5   7       19.74       24.05     21.04 o 
 -17  -5   7      139.57      155.40     25.46 o 
 -16  -5   7       26.08       37.84     19.52 o 
 -15  -5   7      435.45      420.34     33.53 o 
 -14  -5   7      412.88      435.56     40.14 o 
 -13  -5   7      698.99      784.32     39.69 o 
 -12  -5   7      255.26      261.19     30.73 o 
 -11  -5   7      201.87      221.08     23.77 o 
 -10  -5   7       76.18       50.63     16.52 o 
  -9  -5   7      285.42      287.76     48.36 o 
  -8  -5   7      561.58      657.56     33.13 o 
  -7  -5   7     1501.78     1428.25     44.79 o 
  -6  -5   7     4400.55     4432.33     88.86 o 
  -5  -5   7      235.43      248.02     30.74 o 
  -4  -5   7      505.70      548.70     28.30 o 
  -3  -5   7     1307.15     1239.26     51.28 o 
  -2  -5   7     1561.17     1662.15     53.03 o 
  -1  -5   7      169.35      159.21     30.42 o 
   0  -5   7      774.67      788.33     36.95 o 
   1  -5   7     1065.78     1158.46     45.04 o 
   2  -5   7       36.19       70.97     23.03 o 
   3  -5   7       50.56       26.63     48.65 o 
   4  -5   7     1207.81     1231.25     59.30 o 
   5  -5   7      408.56      513.51     42.88 o 
   6  -5   7     1477.60     1471.06     51.63 o 
   7  -5   7      736.80      747.91     36.87 o 
   8  -5   7      899.53      936.47     53.99 o 
   9  -5   7     2811.15     2854.31    182.66 o 
  10  -5   7      590.51      548.52     53.32 o 
  11  -5   7      447.79      566.86     67.52 o 
  12  -5   7      519.86      437.32     53.36 o 
  13  -5   7      951.43      865.11     70.23 o 
  14  -5   7       63.29       74.36     31.87 o 
  15  -5   7      262.34      359.88     61.64 o 
  16  -5   7      512.94      436.69     54.37 o 
  17  -5   7       53.51       62.25     32.58 o 
  18  -5   7       20.07       34.27     33.02 o 
  19  -5   7      113.95      125.25     38.95 o 
  20  -5   7       26.29       43.56     65.72 o 
  21  -5   7        2.00       56.77     37.62 o 
  22  -5   7      261.13      319.57     55.39 o 
  23  -5   7      243.51      372.71     99.86 o 
  24  -5   7      520.03      714.94    114.16 o 
  25  -5   7       30.40      173.06     74.32 o 
 -27  -4   7       63.70      105.09    104.83 o 
 -26  -4   7       29.40       51.67     62.79 o 
 -25  -4   7       42.43       70.56     54.03 o 
 -24  -4   7       38.98       28.38     41.77 o 
 -23  -4   7       37.19       49.59     42.76 o 
 -22  -4   7        6.02      -45.69     55.97 o 
 -21  -4   7      590.64      797.34    132.54 o 
 -20  -4   7      141.48      116.02     41.39 o 
 -19  -4   7       78.73      119.92     27.66 o 
 -18  -4   7      234.74      276.43     43.87 o 
 -17  -4   7     1083.75     1125.24     93.21 o 
 -16  -4   7       23.24       -7.37     18.71 o 
 -15  -4   7      495.77      486.41     43.02 o 
 -14  -4   7      115.23      121.55     23.56 o 
 -13  -4   7      159.31      128.32     22.61 o 
 -12  -4   7       75.60       87.49     20.83 o 
 -11  -4   7     1458.03     1542.74     74.64 o 
 -10  -4   7     1699.92     1806.36     80.64 o 
  -9  -4   7      316.18      349.91     33.39 o 
  -8  -4   7      191.57      204.26     22.39 o 
  -7  -4   7      589.86      562.73     32.77 o 
  -6  -4   7     3177.74     3355.64    126.33 o 
  -5  -4   7      636.50      714.35     28.32 o 
  -4  -4   7     2110.19     2136.80     49.01 o 
  -3  -4   7      635.59      569.20     24.37 o 
  -2  -4   7     2122.67     2329.78     52.20 o 
  -1  -4   7      158.57      145.59     18.27 o 
   0  -4   7      112.35      131.27     18.22 o 
   1  -4   7     5360.89     5512.77    118.11 o 
   2  -4   7      211.97      195.97     26.84 o 
   3  -4   7      562.87      658.76     30.45 o 
   4  -4   7      389.44      423.56     27.65 o 
   5  -4   7      831.16      810.44     33.88 o 
   6  -4   7      522.71      521.54     28.41 o 
   7  -4   7      219.59      228.20     17.44 o 
   8  -4   7      506.53      590.24     25.58 o 
   9  -4   7       72.29       38.40     13.85 o 
  10  -4   7      959.09      941.35     66.17 o 
  11  -4   7       50.55       39.39     22.27 o 
  12  -4   7       82.62       56.84     21.99 o 
  13  -4   7     1455.96     1371.91     74.10 o 
  14  -4   7     1007.49     1024.31     56.90 o 
  15  -4   7      704.46      694.48     40.00 o 
  16  -4   7      516.74      474.09     38.67 o 
  17  -4   7      279.14      286.92     32.73 o 
  18  -4   7     1052.73     1121.22     54.43 o 
  19  -4   7      499.44      417.75     39.84 o 
  20  -4   7      657.14      640.72     49.73 o 
  21  -4   7       99.47      142.83     29.46 o 
  22  -4   7        2.72        6.35     31.22 o 
  23  -4   7       97.00      196.72     67.63 o 
  24  -4   7      509.21      650.64    106.11 o 
  26  -4   7       25.84      151.38     63.08 o 
 -28  -3   7       97.54      104.24     90.47 o 
 -27  -3   7       18.92        6.28     75.49 o 
 -26  -3   7       84.28      205.54     92.05 o 
 -25  -3   7      121.84      114.97     80.34 o 
 -24  -3   7       23.25       72.83     70.90 o 
 -23  -3   7       26.09      -37.61     57.84 o 
 -22  -3   7      145.13      300.83     92.00 o 
 -21  -3   7      151.40      176.29     36.33 o 
 -20  -3   7      165.98      150.20     32.91 o 
 -19  -3   7       13.95        7.57     26.41 o 
 -18  -3   7      886.67      853.56     54.41 o 
 -17  -3   7      189.93      146.55     45.51 o 
 -16  -3   7       10.82       17.13     17.54 o 
 -15  -3   7      187.50      194.92     27.01 o 
 -14  -3   7     2366.60     2559.82     71.68 o 
 -13  -3   7      757.80      672.51     50.81 o 
 -12  -3   7       43.36       35.09     18.25 o 
 -11  -3   7      814.16      833.01     45.42 o 
 -10  -3   7        1.20        3.79     11.23 o 
  -9  -3   7      954.97      987.42     55.54 o 
  -8  -3   7      987.51      913.83     37.11 o 
  -7  -3   7      425.82      398.17     33.97 o 
  -6  -3   7      630.51      799.00     31.58 o 
  -5  -3   7      144.36      154.17     16.61 o 
  -4  -3   7       86.70       70.97     13.02 o 
  -3  -3   7      116.58      113.13     14.89 o 
  -2  -3   7     3775.11     3887.57     80.78 o 
  -1  -3   7       89.41      105.52     10.60 o 
   0  -3   7       69.58       16.75     30.42 o 
   1  -3   7     1692.13     1906.46     62.77 o 
   2  -3   7      642.50      826.02     43.35 o 
   3  -3   7     3374.55     3670.94    135.08 o 
   4  -3   7     1982.54     2102.81     51.14 o 
   5  -3   7     3224.27     3015.99     64.84 o 
   6  -3   7      803.23      786.77     30.36 o 
   7  -3   7      419.80      414.12     18.74 o 
   8  -3   7      156.06      139.70     11.60 o 
   9  -3   7     5307.71     4966.82     78.04 o 
  10  -3   7      935.81      951.86     28.48 o 
  11  -3   7        3.92       -5.25      7.77 o 
  12  -3   7      432.44      470.30     30.83 o 
  13  -3   7      653.11      712.55     35.81 o 
  14  -3   7     1577.94     1545.30     50.77 o 
  15  -3   7       97.60      138.10     25.94 o 
  16  -3   7     3701.84     3386.08    100.46 o 
  17  -3   7      109.92       84.92     28.64 o 
  18  -3   7       42.55       49.19     20.12 o 
  19  -3   7       69.52       80.12     21.45 o 
  20  -3   7     1438.13     1354.76     62.86 o 
  21  -3   7      156.26      149.86     27.14 o 
  22  -3   7       43.24       75.24     37.25 o 
  23  -3   7      221.70      218.47     39.28 o 
  24  -3   7      109.78      158.35     36.35 o 
  25  -3   7      120.25      164.77     49.81 o 
  26  -3   7       64.90      123.94     58.36 o 
  27  -3   7      419.45      354.81     88.56 o 
  28  -3   7      198.55      301.34     73.58 o 
 -28  -2   7      152.64       99.05     92.62 o 
 -27  -2   7       16.32        5.71     70.74 o 
 -26  -2   7       11.91      -17.48     64.94 o 
 -25  -2   7       15.72       26.08     66.82 o 
 -24  -2   7      276.81      216.59     89.43 o 
 -23  -2   7      449.79      373.89    100.73 o 
 -22  -2   7       36.72       87.33     32.75 o 
 -21  -2   7      323.75      290.36     40.84 o 
 -20  -2   7      612.68      563.83     51.82 o 
 -19  -2   7     1233.97     1205.59     70.71 o 
 -18  -2   7      250.84      214.80     34.00 o 
 -17  -2   7      178.39      168.84     29.51 o 
 -16  -2   7        1.31      -13.77     18.13 o 
 -15  -2   7      406.06      399.14     38.34 o 
 -14  -2   7     2212.18     2108.83     56.30 o 
 -13  -2   7      843.38      878.41     40.85 o 
 -12  -2   7      983.77     1117.03     32.00 o 
 -11  -2   7      436.45      436.33     20.65 o 
 -10  -2   7     3555.88     3412.72     63.02 o 
  -9  -2   7      277.09      275.00     22.18 o 
  -8  -2   7      236.71      222.76     23.79 o 
  -7  -2   7      560.36      581.95     26.88 o 
  -6  -2   7     8627.82     9018.45    158.09 o 
  -5  -2   7      689.79      684.65     35.02 o 
  -4  -2   7      730.93      773.65     46.88 o 
  -3  -2   7     1205.26     1169.71     57.87 o 
  -2  -2   7      438.26      543.23     50.10 o 
  -1  -2   7      415.94      378.45     26.96 o 
   0  -2   7      183.87      224.69     21.61 o 
   1  -2   7     5703.66     5875.62    161.03 o 
   2  -2   7     7360.46     8169.89    211.28 o 
   3  -2   7      355.81      423.67     24.55 o 
   4  -2   7     2226.57     1310.14     82.88 o 
   5  -2   7      859.30      722.15     22.76 o 
   6  -2   7      354.94      336.05     12.84 o 
   7  -2   7     1828.28     1766.66     52.90 o 
   8  -2   7     3836.68     3971.35     74.94 o 
   9  -2   7     1008.10      847.20     33.44 o 
  10  -2   7      356.32      377.16     14.68 o 
  11  -2   7      181.51      177.74     11.92 o 
  12  -2   7     3464.38     3343.25     76.65 o 
  13  -2   7      566.23      546.64     34.84 o 
  14  -2   7      318.14      345.87     29.85 o 
  15  -2   7      146.92      130.45     20.58 o 
  16  -2   7     1517.42     1390.55     49.65 o 
  17  -2   7       18.86        5.79     19.75 o 
  18  -2   7      123.85       98.33     21.64 o 
  19  -2   7      205.74      196.23     26.08 o 
  20  -2   7      679.22      727.88     44.79 o 
  21  -2   7       57.33       63.76     28.59 o 
  22  -2   7       94.43      115.24     31.42 o 
  23  -2   7      294.89      367.85     46.23 o 
  24  -2   7      416.42      413.44     54.23 o 
  25  -2   7       57.80       61.03     33.66 o 
  26  -2   7       14.10       40.29     31.60 o 
  27  -2   7       68.19      128.89     51.29 o 
  28  -2   7       59.96       88.75    128.55 o 
 -29  -1   7       19.54       22.95     78.71 o 
 -28  -1   7       81.46       62.12     78.83 o 
 -27  -1   7       65.28       74.37     75.85 o 
 -26  -1   7       69.23       94.87     78.51 o 
 -25  -1   7      176.23      177.42     86.05 o 
 -24  -1   7       33.54       30.03     41.99 o 
 -23  -1   7       69.99       25.50     58.41 o 
 -22  -1   7      242.98      225.08     39.47 o 
 -21  -1   7     1239.00     1348.52     72.89 o 
 -20  -1   7      973.42     1014.57     62.75 o 
 -19  -1   7      217.50      239.66     36.86 o 
 -18  -1   7      307.01      317.58     39.21 o 
 -17  -1   7      223.33      180.91     23.31 o 
 -16  -1   7      118.65      111.11     19.38 o 
 -15  -1   7      108.77      128.13     21.99 o 
 -14  -1   7     1794.94     1770.24    153.88 o 
 -13  -1   7      295.60      271.11     21.60 o 
 -12  -1   7       90.45       87.14     10.41 o 
 -11  -1   7      497.08      508.88     18.92 o 
 -10  -1   7      762.07      753.51     21.71 o 
  -9  -1   7       79.07       95.64     12.74 o 
  -8  -1   7      430.14      436.13     15.25 o 
  -7  -1   7      662.09      803.94     26.27 o 
  -6  -1   7    17889.67    20534.75    353.55 o 
  -5  -1   7      780.30      911.54     27.80 o 
  -4  -1   7      867.81      955.71     27.01 o 
  -3  -1   7      290.79      289.39     14.54 o 
  -2  -1   7     8802.37     9046.60    225.79 o 
  -1  -1   7     3590.17     3310.24    121.39 o 
   0  -1   7     1141.72     1211.75     45.72 o 
   1  -1   7     1355.95     1340.68     56.87 o 
   2  -1   7    12462.32    12588.00    605.11 o 
   3  -1   7      338.27      272.67     17.42 o 
   4  -1   7     1222.66     1132.62     39.26 o 
   5  -1   7     2103.46     1988.31     57.02 o 
   6  -1   7      306.37      341.02     23.25 o 
   7  -1   7     3583.12     3383.92     63.47 o 
   8  -1   7      709.77      749.26     32.13 o 
   9  -1   7     2903.87     2784.47     46.29 o 
  10  -1   7      386.32      438.96     32.17 o 
  11  -1   7      236.55      222.71     20.17 o 
  12  -1   7      631.73      640.96     20.34 o 
  13  -1   7       28.14       28.77      8.58 o 
  14  -1   7       25.86       18.71     10.00 o 
  15  -1   7       63.58       56.35     11.21 o 
  16  -1   7     3069.90     3124.79     75.13 o 
  17  -1   7        1.11       -6.41     15.31 o 
  18  -1   7        3.14        9.20     16.18 o 
  19  -1   7       18.01       14.95     21.80 o 
  20  -1   7     1985.08     1924.77     79.81 o 
  21  -1   7      284.23      309.72     40.84 o 
  22  -1   7      237.47      204.63     37.86 o 
  23  -1   7       74.83       67.64     30.34 o 
  24  -1   7       93.94      129.81     35.39 o 
  25  -1   7       89.56      112.27     36.84 o 
  26  -1   7        0.19        9.44     32.03 o 
  27  -1   7      107.54      173.75     41.66 o 
  28  -1   7      106.00      107.02    140.66 o 
  29  -1   7       58.36      136.31     95.29 o 
 -29   0   7        0.90      -62.63     63.86 o 
 -28   0   7       14.47       -2.34     72.15 o 
 -27   0   7       99.33      103.99     77.92 o 
 -26   0   7        8.27       21.81     68.74 o 
 -25   0   7      345.26      243.76     76.17 o 
 -24   0   7      368.59      412.44     54.20 o 
 -23   0   7      416.62      384.50     50.73 o 
 -22   0   7        1.11       30.50     29.16 o 
 -21   0   7        4.81        0.77     34.18 o 
 -20   0   7      924.05     1045.59     86.44 o 
 -19   0   7     1188.18     1189.25     50.97 o 
 -18   0   7      151.79      219.79     34.45 o 
 -17   0   7      105.17       95.08     21.06 o 
 -16   0   7      830.08      852.51     43.25 o 
 -15   0   7       95.46      130.68     27.20 o 
 -14   0   7      722.78      601.43     33.44 o 
 -13   0   7        0.10        0.83      9.20 o 
 -12   0   7       85.64       71.96     24.36 o 
 -11   0   7      340.67      267.80     19.01 o 
 -10   0   7     5044.85     5144.02    101.76 o 
  -9   0   7        1.85        6.96      7.91 o 
  -8   0   7      477.63      571.35     20.51 o 
  -7   0   7     1091.19      983.66     28.59 o 
  -6   0   7    38292.22    39635.25    531.45 o 
  -5   0   7     5135.80     4756.79     70.09 o 
  -4   0   7       47.76       58.63     11.37 o 
  -3   0   7     2426.90     2205.11     31.67 o 
  -2   0   7      372.66      465.20     11.17 o 
  -1   0   7     1797.14     1725.03     33.14 o 
   0   0   7       96.33      105.60      6.36 o 
   1   0   7     1076.57      829.66     34.71 o 
   2   0   7     8768.72     9625.16    160.04 o 
   3   0   7      147.47      193.76     11.65 o 
   4   0   7       74.05       84.35     15.10 o 
   5   0   7     5006.07     4348.44    186.63 o 
   6   0   7      419.20      484.85     21.97 o 
   7   0   7     4127.80     3835.89     90.49 o 
   8   0   7     4838.38     5272.03    109.50 o 
   9   0   7      261.11      280.16     17.61 o 
  10   0   7       32.80       54.86      8.79 o 
  11   0   7      191.63      185.90     13.13 o 
  12   0   7     1806.61     1539.57     34.26 o 
  13   0   7      819.53      821.13     30.23 o 
  14   0   7      333.47      308.85     22.12 o 
  15   0   7       75.21       61.33     14.53 o 
  16   0   7       59.60       81.99     16.22 o 
  17   0   7       97.71       73.56     16.58 o 
  18   0   7       58.18       67.79     24.50 o 
  19   0   7       26.57        8.31     21.99 o 
  20   0   7      284.34      222.98     35.47 o 
  21   0   7      456.61      441.90     47.19 o 
  22   0   7       74.77       32.32     27.73 o 
  23   0   7        0.75       16.49     27.79 o 
  24   0   7     3569.26     3645.25    138.70 o 
  25   0   7       68.65      107.33     35.15 o 
  26   0   7        3.21       95.19     35.48 o 
  27   0   7       41.20       50.97     49.76 o 
  28   0   7       85.72      133.46     65.83 o 
  29   0   7      192.97      271.80     86.80 o 
 -29   1   7       19.86      -15.60     76.44 o 
 -28   1   7       84.52       62.31     79.98 o 
 -27   1   7       66.35       -4.42     66.26 o 
 -26   1   7       68.33       63.68     42.66 o 
 -25   1   7      171.33      192.09     45.31 o 
 -24   1   7       31.29       42.19     37.13 o 
 -23   1   7       66.77       46.53     31.92 o 
 -22   1   7      240.51      225.93     43.45 o 
 -21   1   7     1228.20     1212.78     58.18 o 
 -20   1   7      970.28     1003.13     51.92 o 
 -19   1   7      227.52      215.91     32.70 o 
 -18   1   7      301.30      314.68     32.15 o 
 -17   1   7      225.54      239.85     33.28 o 
 -16   1   7      117.36      134.08     22.30 o 
 -15   1   7      104.78      139.97     18.32 o 
 -14   1   7     1754.32     1699.72     50.50 o 
 -13   1   7      311.36      301.66     21.99 o 
 -12   1   7       91.22       72.61     15.37 o 
 -11   1   7      490.21      530.78     24.20 o 
 -10   1   7      766.48      773.90     32.72 o 
  -9   1   7       76.35       84.92     18.43 o 
  -8   1   7      424.25      421.44     20.37 o 
  -7   1   7      661.68      778.71     28.82 o 
  -6   1   7    17771.20    19822.88    466.07 o 
  -5   1   7      770.00      869.01     27.24 o 
  -4   1   7      875.63      916.15     19.05 o 
  -3   1   7      300.57      292.28     11.05 o 
  -2   1   7     8906.98     9114.08    101.70 o 
  -1   1   7     3604.74     3393.02     41.57 o 
   0   1   7     1139.84     1120.09     21.25 o 
   1   1   7     1353.19     1304.06     50.52 o 
   2   1   7    12299.95    12522.28    172.64 o 
   3   1   7      322.43      275.36     13.03 o 
   4   1   7     1265.92     1164.29     23.71 o 
   5   1   7     2157.50     2019.04     46.72 o 
   6   1   7      296.91      306.65     25.17 o 
   7   1   7     3586.25     2858.78    603.26 o 
   8   1   7      748.99      737.29     57.66 o 
   9   1   7     2890.36     2663.18    186.67 o 
  10   1   7      394.64      371.06     60.48 o 
  11   1   7      225.28      150.37     26.07 o 
  12   1   7      603.08      625.18     47.16 o 
  13   1   7       28.48       22.37     13.45 o 
  14   1   7       27.66       11.95     13.88 o 
  15   1   7       65.36       75.83     20.54 o 
  16   1   7     3082.95     3073.80     80.54 o 
  17   1   7        1.04      -14.93     14.93 o 
  18   1   7        3.72        2.52     21.63 o 
  19   1   7       17.27       13.08     22.72 o 
  20   1   7     1935.22     1966.77     81.77 o 
  21   1   7      275.82      234.17     53.32 o 
  22   1   7      237.17      280.67     41.76 o 
  23   1   7       82.98      101.74     32.70 o 
  24   1   7       96.74       79.20     33.39 o 
  25   1   7       89.40       66.19     34.27 o 
  26   1   7        0.45       18.39     33.91 o 
  27   1   7      114.59      167.93     93.00 o 
  28   1   7      112.77      165.77     60.01 o 
  29   1   7       55.54      -21.99     62.67 o 
 -29   2   7       36.07       13.54     75.21 o 
 -28   2   7      154.26      179.26     93.24 o 
 -27   2   7       15.35       -3.14     36.97 o 
 -26   2   7       11.74       -7.12     34.74 o 
 -25   2   7       17.82        6.12     33.48 o 
 -24   2   7      283.93      243.26     73.07 o 
 -23   2   7      448.82      441.22     55.99 o 
 -22   2   7       35.99       39.46     26.56 o 
 -21   2   7      337.48      321.75     37.59 o 
 -20   2   7      616.58      617.77     47.07 o 
 -19   2   7     1236.57     1196.85     56.32 o 
 -18   2   7      237.38      212.25     29.98 o 
 -17   2   7      186.62      160.80     22.47 o 
 -16   2   7        1.89       -3.02     19.12 o 
 -15   2   7      414.29      363.70     27.36 o 
 -14   2   7     2211.23     2168.10     45.78 o 
 -13   2   7      863.62      895.85     27.16 o 
 -12   2   7     1002.88     1028.01     39.48 o 
 -11   2   7      447.27      483.20     19.11 o 
 -10   2   7     3588.87     3529.03     48.44 o 
  -9   2   7      280.20      274.72     13.70 o 
  -8   2   7      240.64      238.00     15.34 o 
  -7   2   7      548.48      614.04     18.33 o 
  -6   2   7     8484.99     8781.56    125.53 o 
  -5   2   7      681.22      795.89     19.99 o 
  -4   2   7      719.34      752.40     29.65 o 
  -3   2   7     1177.42     1188.70     42.29 o 
  -2   2   7      435.38      528.93     21.73 o 
  -1   2   7      409.48      361.48     27.10 o 
   0   2   7      178.49      156.96     11.50 o 
   1   2   7     5638.33     5625.74    112.92 o 
   2   2   7     7215.47     7744.99    123.44 o 
   3   2   7      340.66      331.66     12.99 o 
   4   2   7     2221.36     2196.91     47.40 o 
   5   2   7      889.42      747.40     26.23 o 
   6   2   7      358.52      339.65     18.28 o 
   7   2   7     1834.88     1765.20     30.98 o 
   8   2   7     3718.24     3684.61     76.21 o 
   9   2   7     1038.01      827.14     62.42 o 
  10   2   7      352.38      377.67     28.45 o 
  11   2   7      184.67      237.82     26.06 o 
  12   2   7     3409.29     3203.24    138.44 o 
  13   2   7      560.08      529.46     61.84 o 
  14   2   7      323.53      296.67     50.44 o 
  15   2   7      147.67      107.52     37.97 o 
  16   2   7     1514.27     1535.76     62.59 o 
  17   2   7       18.65       12.87     20.17 o 
  18   2   7      112.84      106.06     26.17 o 
  19   2   7      192.28      204.42     32.59 o 
  20   2   7      703.92      778.71     88.73 o 
  21   2   7       57.26       97.82     49.52 o 
  22   2   7       94.94       74.45     34.28 o 
  23   2   7      301.10      372.84     59.69 o 
  24   2   7      424.92      489.83    123.49 o 
  25   2   7       54.57      142.30     41.57 o 
  26   2   7       13.19       71.52     30.81 o 
  27   2   7       64.81      178.94    131.37 o 
  28   2   7       58.48      -12.22     56.18 o 
 -28   3   7       94.04       99.10     46.28 o 
 -27   3   7       18.86       39.79     43.62 o 
 -26   3   7       81.47      104.20     99.68 o 
 -25   3   7      118.79      141.57     35.99 o 
 -24   3   7       22.97       36.41     29.37 o 
 -23   3   7       27.07       22.93     27.99 o 
 -22   3   7      147.21      203.32     37.05 o 
 -21   3   7      138.11      141.06     31.70 o 
 -20   3   7      167.22      160.14     30.37 o 
 -19   3   7       12.89       16.89     19.25 o 
 -18   3   7      893.33      818.65     41.68 o 
 -17   3   7      190.16      206.77     25.30 o 
 -16   3   7       11.75       -3.23     15.33 o 
 -15   3   7      187.07      194.33     22.78 o 
 -14   3   7     2300.78     2364.75     62.50 o 
 -13   3   7      764.29      758.40     40.29 o 
 -12   3   7       46.89       62.72      7.15 o 
 -11   3   7      815.65      857.85     33.11 o 
 -10   3   7        2.43       -0.16      7.33 o 
  -9   3   7      947.32     1006.76     40.50 o 
  -8   3   7      975.25      991.90     21.40 o 
  -7   3   7      424.07      367.84     17.66 o 
  -6   3   7      655.79      830.28     36.41 o 
  -5   3   7      148.17      162.04     12.37 o 
  -4   3   7       81.82       77.04      9.65 o 
  -3   3   7      129.24      158.60     10.56 o 
  -2   3   7     3905.35     3964.09     56.98 o 
  -1   3   7       94.11      101.78     11.52 o 
   0   3   7       71.02       38.97      9.61 o 
   1   3   7     1687.83     1838.43     36.70 o 
   2   3   7      669.32      865.67     42.55 o 
   3   3   7     3405.89     3653.63     59.94 o 
   4   3   7     2027.79     2151.74     40.62 o 
   5   3   7     3151.61     2992.62     55.97 o 
   6   3   7      804.51      798.81     20.64 o 
   7   3   7      417.97      386.86     17.65 o 
   8   3   7      157.93      150.29     15.17 o 
   9   3   7     5335.27     5043.08     78.21 o 
  10   3   7      945.73      936.61     46.66 o 
  11   3   7        4.16       15.11     10.41 o 
  12   3   7      424.20      471.79     33.57 o 
  13   3   7      652.01      706.79     38.35 o 
  14   3   7     1580.45     1571.22     50.21 o 
  15   3   7       98.57      153.79     22.21 o 
  16   3   7     3804.64     3565.26    125.15 o 
  17   3   7      117.63      111.81     22.97 o 
  18   3   7       39.89       46.07     19.18 o 
  19   3   7       68.97       59.78     19.28 o 
  20   3   7     1436.02     1341.37     63.86 o 
  21   3   7      156.24      160.59     23.03 o 
  22   3   7       48.06       27.98     22.70 o 
  23   3   7      237.33      244.85     29.00 o 
  24   3   7      113.52      115.68     25.57 o 
  25   3   7      118.17      164.60     53.35 o 
  26   3   7       65.13      131.38     65.11 o 
  27   3   7      423.66      504.67     97.39 o 
  28   3   7      203.42      160.59     81.09 o 
 -27   4   7       63.88       91.51     50.76 o 
 -26   4   7       30.59       64.40     41.67 o 
 -25   4   7       44.26       26.34     32.28 o 
 -24   4   7       41.47       68.16     32.11 o 
 -23   4   7       37.20      -12.02     30.70 o 
 -22   4   7        6.34       17.99     27.67 o 
 -21   4   7      592.03      643.97     53.98 o 
 -20   4   7      144.67      174.37     28.47 o 
 -19   4   7       80.69       82.31     23.94 o 
 -18   4   7      234.82      234.52     43.81 o 
 -17   4   7     1114.44     1031.72     45.89 o 
 -16   4   7       25.68       17.57     17.72 o 
 -15   4   7      492.87      479.48     34.31 o 
 -14   4   7      114.61      149.77     12.77 o 
 -13   4   7      168.70      160.12     21.85 o 
 -12   4   7       75.43       54.74     17.67 o 
 -11   4   7     1441.27     1423.25    127.00 o 
 -10   4   7     1647.92     1775.13     74.48 o 
  -9   4   7      307.80      311.40     28.86 o 
  -8   4   7      186.89      212.67     19.00 o 
  -7   4   7      602.74      615.47     18.37 o 
  -6   4   7     3189.54     3369.43     53.77 o 
  -5   4   7      645.98      688.13     30.91 o 
  -4   4   7     2098.14     2000.22     37.12 o 
  -3   4   7      619.78      545.38     37.06 o 
  -2   4   7     2127.55     2268.51     49.06 o 
  -1   4   7      159.86      144.33     19.03 o 
   0   4   7      112.92      119.63     12.42 o 
   1   4   7     5263.21     5541.89     87.00 o 
   2   4   7      216.35      196.99     15.30 o 
   3   4   7      568.19      630.29     25.79 o 
   4   4   7      389.39      448.82     21.97 o 
   5   4   7      851.91      899.11     24.57 o 
   6   4   7      531.42      532.52     20.03 o 
   7   4   7      216.21      197.38     19.34 o 
   8   4   7      492.02      541.37     22.64 o 
   9   4   7       80.98       70.69     12.09 o 
  10   4   7      951.85      880.53     27.19 o 
  11   4   7       52.68       43.92     12.48 o 
  12   4   7       89.98       96.59     18.68 o 
  13   4   7     1443.10     1368.62     72.36 o 
  14   4   7      991.42      985.11     77.96 o 
  15   4   7      708.57      697.24     36.68 o 
  16   4   7      522.28      446.31     32.97 o 
  17   4   7      288.51      256.58     27.91 o 
  18   4   7     1043.64     1195.64     61.82 o 
  19   4   7      494.14      547.97     33.94 o 
  20   4   7      660.92      658.78     37.86 o 
  21   4   7       99.64       92.01     21.12 o 
  22   4   7        2.47       -9.38     17.85 o 
  23   4   7      102.01      197.08     67.25 o 
  24   4   7      498.06      428.53     91.41 o 
  25   4   7       14.17      -14.93     57.42 o 
  26   4   7       24.94       10.90     58.53 o 
  27   4   7        2.29      -33.94     63.91 o 
 -25   5   7      240.21      221.78     44.25 o 
 -24   5   7        3.05       12.30     30.77 o 
 -23   5   7       17.23       15.83     45.94 o 
 -22   5   7       33.29       58.75     30.14 o 
 -21   5   7       91.13       60.29     26.27 o 
 -20   5   7       11.91       23.24     22.40 o 
 -19   5   7      158.23      111.52     26.52 o 
 -18   5   7       20.50       29.64     21.89 o 
 -17   5   7      138.94      132.63     27.53 o 
 -16   5   7       24.88       19.01     21.22 o 
 -15   5   7      439.35      450.80     22.97 o 
 -14   5   7      402.06      398.21     31.84 o 
 -13   5   7      701.71      750.16     46.14 o 
 -12   5   7      247.07      290.94     26.86 o 
 -11   5   7      199.39      200.53     26.97 o 
 -10   5   7       72.45       58.71     20.41 o 
  -9   5   7      283.68      252.77     21.50 o 
  -8   5   7      566.33      619.70     33.32 o 
  -7   5   7     1542.57     1540.04     81.67 o 
  -6   5   7     4394.65     4514.35    126.97 o 
  -5   5   7      233.05      217.10     24.76 o 
  -4   5   7      507.73      516.78     24.77 o 
  -3   5   7     1352.04     1310.23     38.39 o 
  -2   5   7     1541.07     1630.58    100.83 o 
  -1   5   7      177.84      176.50     15.98 o 
   0   5   7      764.78      754.74     27.13 o 
   1   5   7     1067.76     1049.99     32.07 o 
   2   5   7       38.22       85.73     13.62 o 
   3   5   7       49.69       53.34     13.03 o 
   4   5   7     1212.62     1178.29     34.98 o 
   5   5   7      398.20      417.48     24.08 o 
   6   5   7     1476.02     1431.64     34.25 o 
   7   5   7      734.88      629.79     31.94 o 
   8   5   7      906.37      911.00     33.36 o 
   9   5   7     2743.19     2653.96     55.41 o 
  10   5   7      598.41      497.63     25.39 o 
  11   5   7      443.80      517.78     31.58 o 
  12   5   7      510.98      481.25     24.02 o 
  13   5   7      935.70      799.53     40.52 o 
  14   5   7       60.78       41.70     18.93 o 
  15   5   7      249.44      295.93     29.26 o 
  16   5   7      538.37      559.31     51.80 o 
  17   5   7       50.90       86.98     21.77 o 
  18   5   7       19.03       32.24     22.55 o 
  19   5   7      115.51      165.17     35.67 o 
  20   5   7       25.51       17.59     23.63 o 
  21   5   7        2.89      -22.13     28.76 o 
  22   5   7      269.88      313.61     56.89 o 
  23   5   7      248.45      347.53     53.56 o 
  24   5   7      525.84      335.51     87.85 o 
  25   5   7       29.74       25.03     64.18 o 
 -24   6   7       19.46       -1.13     50.17 o 
 -23   6   7       10.44       -6.91     38.85 o 
 -22   6   7       57.26       90.62     39.29 o 
 -21   6   7       75.62       14.36     27.99 o 
 -20   6   7        5.02      -24.71     24.71 o 
 -19   6   7       99.67       88.53     29.86 o 
 -18   6   7       35.97        7.08     25.48 o 
 -17   6   7      131.75      137.00     31.33 o 
 -16   6   7       14.64       36.84     14.69 o 
 -15   6   7       72.54       74.17     17.23 o 
 -14   6   7       24.61       -2.49     21.41 o 
 -13   6   7      158.68      152.31     27.75 o 
 -12   6   7      255.82      259.35     39.78 o 
 -11   6   7      123.07      121.83     31.50 o 
 -10   6   7      640.25      683.15     54.86 o 
  -9   6   7      353.65      349.16     41.29 o 
  -8   6   7      989.80     1058.61     58.43 o 
  -7   6   7     1300.85     1371.00     49.12 o 
  -6   6   7     1539.41     1619.24     54.91 o 
  -5   6   7      398.84      442.60     32.24 o 
  -4   6   7      461.06      499.88     33.76 o 
  -3   6   7      537.72      600.77     36.37 o 
  -2   6   7      845.55      839.09     38.89 o 
  -1   6   7      922.02      928.53     32.85 o 
   0   6   7     1075.98      965.70     34.34 o 
   1   6   7      452.86      447.32     26.53 o 
   2   6   7      597.08      596.73     29.31 o 
   3   6   7      307.14      313.40     23.48 o 
   4   6   7      306.83      288.05     22.80 o 
   5   6   7      326.54      315.39     24.05 o 
   6   6   7       53.39       46.34     15.79 o 
   7   6   7      131.39      166.85     17.66 o 
   8   6   7     1112.63     1181.36     34.12 o 
   9   6   7      801.91      790.09     34.63 o 
  10   6   7      358.28      364.61     24.93 o 
  11   6   7      202.21      179.45     19.95 o 
  12   6   7      240.52      292.75     22.57 o 
  13   6   7      223.00      248.60     20.90 o 
  14   6   7       14.13       10.22     12.64 o 
  15   6   7        7.18       21.82     24.92 o 
  16   6   7      443.05      553.30     51.77 o 
  17   6   7      453.61      577.47     53.91 o 
  18   6   7       43.53       61.32     34.21 o 
  19   6   7       64.99      117.28     59.65 o 
  20   6   7       20.11      -12.79     54.11 o 
  21   6   7      357.88      346.39     55.23 o 
  22   6   7       14.66      -15.94     56.89 o 
  23   6   7       52.21       41.95     40.05 o 
 -21   7   7       46.09       44.68     33.55 o 
 -20   7   7        8.64      -22.19     27.02 o 
 -19   7   7       94.38       88.24     34.11 o 
 -18   7   7        9.35       -0.56     26.45 o 
 -17   7   7      432.12      460.16     64.48 o 
 -16   7   7       47.16       27.49     19.00 o 
 -15   7   7       14.64        7.89     17.80 o 
 -14   7   7      232.27      269.97     37.48 o 
 -13   7   7      187.80      161.05     46.70 o 
 -12   7   7       28.77       17.96     44.61 o 
 -11   7   7       61.80       88.65     33.54 o 
 -10   7   7      690.62      807.40     77.52 o 
  -9   7   7       23.22        3.86     26.28 o 
  -8   7   7       11.81      -15.79     23.43 o 
  -7   7   7      452.14      405.82     45.44 o 
  -6   7   7      953.67      911.12     64.09 o 
  -5   7   7      454.73      414.24     34.54 o 
  -4   7   7       70.42       97.24     23.16 o 
  -3   7   7      770.59      794.62     48.92 o 
  -2   7   7     1155.79     1123.99     49.00 o 
  -1   7   7      695.15      729.49     41.35 o 
   0   7   7       64.03       54.74     20.39 o 
   1   7   7      189.93      145.01     28.12 o 
   2   7   7      140.54      121.31     19.73 o 
   3   7   7      122.25      116.04     19.71 o 
   4   7   7      107.92      110.60     19.73 o 
   5   7   7       13.84       31.58     18.86 o 
   6   7   7      123.89      128.63     21.15 o 
   7   7   7       62.10       66.22     15.86 o 
   8   7   7        7.25       32.47     14.88 o 
   9   7   7      322.77      328.06     28.11 o 
  10   7   7       29.85       21.10     16.56 o 
  11   7   7      158.71      164.23     24.64 o 
  12   7   7       28.42       62.90     21.15 o 
  13   7   7      259.57      319.69     29.15 o 
  14   7   7      515.86      619.87     59.03 o 
  15   7   7       68.19       46.21     60.04 o 
  16   7   7      524.12      545.98     63.26 o 
  17   7   7      271.13      405.31     85.38 o 
  18   7   7      128.34      174.37     68.31 o 
  19   7   7      250.00      312.15     82.49 o 
  20   7   7       90.65      145.50     69.41 o 
  21   7   7      117.10      189.87     76.17 o 
 -19   8   7       80.24       60.76     39.45 o 
 -18   8   7      122.96      109.78     52.48 o 
 -17   8   7      140.89       97.11     41.42 o 
 -16   8   7       79.33      114.87     23.49 o 
 -15   8   7      163.87      173.52     27.06 o 
 -14   8   7      130.52      154.69     36.71 o 
 -13   8   7      281.47      282.42     50.03 o 
 -12   8   7      167.73      119.64     69.85 o 
 -11   8   7      273.03      347.61     51.74 o 
 -10   8   7      443.94      412.56     54.30 o 
  -9   8   7       38.58       30.47     32.54 o 
  -8   8   7      339.33      358.53     49.75 o 
  -7   8   7      109.29      134.77     36.74 o 
  -6   8   7       62.41       40.47     31.75 o 
  -5   8   7       32.88       39.24     30.15 o 
  -4   8   7       82.74       99.01     33.19 o 
  -3   8   7       87.46      120.29     27.60 o 
  -2   8   7       33.51       34.22     23.17 o 
  -1   8   7       52.84        7.69     21.72 o 
   0   8   7       52.10       41.10     22.32 o 
   1   8   7      111.11       85.05     24.77 o 
   2   8   7       16.35        4.71     20.14 o 
   3   8   7       16.56       17.74     21.80 o 
   4   8   7       33.75       14.90     21.05 o 
   5   8   7      138.85      162.53     29.15 o 
   6   8   7       47.13       54.22     21.14 o 
   7   8   7       32.00       37.11     19.43 o 
   8   8   7      177.71      192.30     26.98 o 
   9   8   7      313.54      329.99     35.86 o 
  10   8   7      203.66      192.04     28.49 o 
  11   8   7      216.18      191.89     28.70 o 
  12   8   7       74.68       65.31     24.56 o 
  13   8   7      250.93      215.62     30.01 o 
  14   8   7      143.72      162.28     28.24 o 
  15   8   7       54.62       49.26     45.05 o 
  16   8   7       83.46       22.47     61.51 o 
  17   8   7       11.62       17.87     61.83 o 
  18   8   7       95.02       44.26     66.48 o 
 -15   9   7        7.42       -8.89     23.75 o 
 -14   9   7      145.45      124.93     41.58 o 
 -13   9   7       13.43        5.45     31.27 o 
 -12   9   7       71.84       34.47     40.66 o 
 -11   9   7       34.91        2.21     35.94 o 
 -10   9   7      229.83      194.52     49.35 o 
  -9   9   7       37.19       65.93     40.12 o 
  -8   9   7       26.01       35.22     44.17 o 
  -7   9   7      124.20      177.10     44.60 o 
  -6   9   7       28.20        5.83     32.52 o 
  -5   9   7       12.73      -29.88     29.88 o 
  -4   9   7       42.52       59.31     36.02 o 
  -3   9   7      202.50      165.98     41.03 o 
  -2   9   7      468.96      455.32     55.28 o 
  -1   9   7      183.45      218.33     40.08 o 
   0   9   7       62.04       39.15     27.93 o 
   1   9   7      819.72      766.69     53.23 o 
   2   9   7        0.21       -3.09     26.03 o 
   3   9   7      108.62      132.14     72.71 o 
   4   9   7      180.18      167.29     41.40 o 
   5   9   7      115.56       57.80     35.84 o 
   6   9   7      310.38      307.04     49.44 o 
   7   9   7       56.66       63.90     26.27 o 
   8   9   7       56.74       23.15     24.44 o 
   9   9   7       13.29       23.38     25.27 o 
  10   9   7      171.94      204.49     33.49 o 
  11   9   7      235.05      263.45     63.21 o 
  12   9   7      125.92      127.69     35.29 o 
  13   9   7       43.87       48.95     30.77 o 
  14   9   7       35.25        4.29     29.24 o 
  -8  10   7       10.88       -2.24     40.43 o 
  -7  10   7        1.77        2.77     39.38 o 
  -6  10   7       20.19       29.54     40.43 o 
  -5  10   7       69.18       45.97     39.98 o 
  -4  10   7       56.23       48.35     40.51 o 
  -3  10   7       27.35       22.99     39.21 o 
  -2  10   7       36.07        4.72     56.04 o 
  -1  10   7       12.54      -47.34     47.34 o 
   0  10   7      125.23      135.23     70.22 o 
   1  10   7       94.66       52.30     57.69 o 
   2  10   7       31.01        1.55     55.30 o 
   3  10   7       17.24      -19.17     38.29 o 
   4  10   7        6.24      -37.42     37.42 o 
   5  10   7        6.18       31.94     70.21 o 
   6  10   7       60.10       67.71     30.62 o 
   7  10   7        8.44       -7.03     26.99 o 
   8  10   7       63.43       38.91     29.26 o 
  -8 -10   8      190.92      138.98     46.78 o 
  -7 -10   8        3.10        4.50     37.37 o 
  -6 -10   8       58.18       74.51     81.15 o 
  -5 -10   8       99.98       63.97     49.71 o 
  -4 -10   8      522.18      479.10     62.09 o 
  -3 -10   8       14.96       29.81     37.26 o 
  -2 -10   8        0.26      -22.69     36.01 o 
  -1 -10   8       65.75       58.01     39.30 o 
   0 -10   8      196.66      154.76     63.67 o 
   1 -10   8       64.31       48.82     54.23 o 
   2 -10   8      189.12      163.05     65.19 o 
   3 -10   8       83.65      -39.12     47.01 o 
   4 -10   8        5.57      -26.37     52.39 o 
   5 -10   8       26.82       -4.34     56.78 o 
   6 -10   8       20.79       40.64     55.05 o 
   7 -10   8      137.21      162.32     70.91 o 
   8 -10   8        3.91       32.68     60.57 o 
 -14  -9   8       66.65       89.97     69.31 o 
 -13  -9   8      344.48      262.46     85.44 o 
 -12  -9   8       54.61       15.35     60.92 o 
 -11  -9   8       27.67       80.76     37.43 o 
 -10  -9   8       94.12       63.82     54.68 o 
  -9  -9   8       15.37       19.31     32.67 o 
  -8  -9   8      225.68      217.20     59.86 o 
  -7  -9   8       64.26        2.25     33.17 o 
  -6  -9   8      100.25       83.75     35.72 o 
  -5  -9   8       41.75       72.66     34.61 o 
  -4  -9   8      196.12      143.73     40.60 o 
  -3  -9   8       60.21       72.35     36.03 o 
  -2  -9   8       80.09      122.27     38.56 o 
  -1  -9   8      511.11      520.28     67.46 o 
   0  -9   8      112.19      118.46     45.35 o 
   1  -9   8       83.38       94.67     37.41 o 
   2  -9   8       65.06       69.57     35.68 o 
   3  -9   8      221.41      291.06     67.54 o 
   4  -9   8       14.56       70.71     47.77 o 
   5  -9   8      223.37      226.21     70.15 o 
   6  -9   8      249.34      219.14     68.28 o 
   7  -9   8      123.40       91.55     56.86 o 
   8  -9   8       55.48       83.84     55.00 o 
   9  -9   8       13.49        2.99     48.22 o 
  10  -9   8      405.56      420.44     85.24 o 
  11  -9   8      128.26      107.17     65.22 o 
  12  -9   8      124.32      176.64     71.53 o 
  13  -9   8      120.31      210.74     77.27 o 
  14  -9   8       56.28      107.41     68.98 o 
 -18  -8   8       80.25      130.87     70.31 o 
 -17  -8   8       63.33       73.22     61.19 o 
 -16  -8   8      144.89       38.38     58.15 o 
 -15  -8   8      189.64      133.39     68.50 o 
 -14  -8   8      107.03      109.70     63.97 o 
 -13  -8   8       85.82       84.05     33.37 o 
 -12  -8   8       36.05       66.53     34.19 o 
 -11  -8   8      240.47      266.44     70.11 o 
 -10  -8   8       26.96      -26.74     26.74 o 
  -9  -8   8       80.80       71.35     31.83 o 
  -8  -8   8       24.22       44.00     28.61 o 
  -7  -8   8       10.18       35.89     29.03 o 
  -6  -8   8       35.56       67.31     30.54 o 
  -5  -8   8      168.70      234.06     40.41 o 
  -4  -8   8       63.77       82.56     31.75 o 
  -3  -8   8       19.62       10.92     27.14 o 
  -2  -8   8       10.95       27.45     27.53 o 
  -1  -8   8      147.90      152.48     58.66 o 
   0  -8   8       84.13       61.75     29.56 o 
   1  -8   8      119.89       85.86     45.03 o 
   2  -8   8      219.46      232.30     40.14 o 
   3  -8   8      168.06      174.28     35.74 o 
   4  -8   8      195.14      269.63     73.88 o 
   5  -8   8       80.62      142.64     50.06 o 
   6  -8   8      137.29      124.64     49.43 o 
   7  -8   8      580.25      668.42     93.14 o 
   8  -8   8       78.15       64.88     50.21 o 
   9  -8   8       51.82       96.63     48.27 o 
  10  -8   8       40.33       52.78     47.06 o 
  11  -8   8      129.85      183.84     63.84 o 
  12  -8   8       44.72       33.36     54.33 o 
  13  -8   8       61.52       83.53     52.46 o 
  14  -8   8      725.79      811.46     91.11 o 
  15  -8   8      354.27      392.86     72.96 o 
  16  -8   8      111.36      254.14     63.77 o 
  17  -8   8      154.82      172.90     61.93 o 
  18  -8   8      245.76      342.64    139.55 o 
 -21  -7   8       10.63      -19.82     56.97 o 
 -20  -7   8       38.87       26.48     58.57 o 
 -19  -7   8      121.46       75.85     56.38 o 
 -18  -7   8       28.93       56.00     51.34 o 
 -17  -7   8      136.10      127.08     56.36 o 
 -16  -7   8       38.74       57.34     52.01 o 
 -15  -7   8      211.34      192.13     38.71 o 
 -14  -7   8      272.06      252.50     41.68 o 
 -13  -7   8       52.43       45.90     28.08 o 
 -12  -7   8       88.67       57.48     62.20 o 
 -11  -7   8       63.02      102.76     31.97 o 
 -10  -7   8       98.67       93.18     29.28 o 
  -9  -7   8       62.25       73.28     54.48 o 
  -8  -7   8      527.36      514.33     48.95 o 
  -7  -7   8       36.69       21.66     36.88 o 
  -6  -7   8      388.59      421.26     49.09 o 
  -5  -7   8      146.08      108.77     29.93 o 
  -4  -7   8      863.96      860.24     65.81 o 
  -3  -7   8       14.97       33.92     20.27 o 
  -2  -7   8      187.79      186.01     28.59 o 
  -1  -7   8     1036.02     1043.33     51.90 o 
   0  -7   8      507.87      535.66     42.15 o 
   1  -7   8       12.01        3.04     22.05 o 
   2  -7   8      155.41      100.32     35.97 o 
   3  -7   8      143.61      138.41     28.13 o 
   4  -7   8       28.54       11.51     31.01 o 
   5  -7   8      271.63      268.16     34.18 o 
   6  -7   8       12.22       -7.87     60.34 o 
   7  -7   8      423.30      333.51     53.78 o 
   8  -7   8       59.96      112.92     75.32 o 
   9  -7   8       67.60       54.54     50.15 o 
  10  -7   8      118.08       92.87     42.49 o 
  11  -7   8      293.66      289.86     55.70 o 
  12  -7   8       90.58      101.14     42.84 o 
  13  -7   8       27.30       28.06     44.84 o 
  14  -7   8      521.06      546.15     70.64 o 
  15  -7   8      290.42      251.55     54.83 o 
  16  -7   8      147.61      245.97     56.06 o 
  17  -7   8       99.75      171.40     52.06 o 
  18  -7   8      362.68      505.60     69.95 o 
  19  -7   8      328.47      389.46     65.97 o 
  20  -7   8       32.70       35.47     60.45 o 
  21  -7   8      175.74      194.15     58.04 o 
 -23  -6   8       43.72      -36.52     52.63 o 
 -22  -6   8        5.60      -38.72     53.06 o 
 -21  -6   8       26.92       87.12     91.57 o 
 -20  -6   8       66.49      104.59    125.78 o 
 -19  -6   8       10.29       36.02     82.73 o 
 -18  -6   8        1.82       49.38     31.00 o 
 -17  -6   8       15.32       30.36     22.97 o 
 -16  -6   8      164.62      186.54     30.14 o 
 -15  -6   8       46.98       75.70     21.53 o 
 -14  -6   8       78.48       76.50     21.24 o 
 -13  -6   8        4.78       34.12     20.04 o 
 -12  -6   8      224.75      204.33     38.39 o 
 -11  -6   8       58.54       58.86     22.48 o 
 -10  -6   8      153.48      154.19     27.33 o 
  -9  -6   8      587.42      622.78     43.62 o 
  -8  -6   8     1097.45     1196.34     51.80 o 
  -7  -6   8       24.25       25.78     19.05 o 
  -6  -6   8      296.61      344.05     32.54 o 
  -5  -6   8     2735.41     2585.52     74.68 o 
  -4  -6   8      322.53      349.74     32.10 o 
  -3  -6   8      294.53      237.39     26.91 o 
  -2  -6   8      139.70      127.40     22.92 o 
  -1  -6   8       89.49       55.42     20.41 o 
   0  -6   8      682.89      736.48     50.17 o 
   1  -6   8      881.52      911.89     45.63 o 
   2  -6   8     1182.05     1149.93     50.69 o 
   3  -6   8     1495.13     1460.62     56.78 o 
   4  -6   8      264.94      274.85     30.36 o 
   5  -6   8      112.70      129.05     24.55 o 
   6  -6   8      247.09      248.74     29.69 o 
   7  -6   8      238.63      191.41     28.18 o 
   8  -6   8      723.81      671.22    115.61 o 
   9  -6   8       65.43       11.23     43.95 o 
  10  -6   8      262.19      215.09     45.91 o 
  11  -6   8      533.73      517.14     60.50 o 
  12  -6   8       54.98       66.98     36.79 o 
  13  -6   8      238.20      270.97     49.33 o 
  14  -6   8      269.61      362.53     54.26 o 
  15  -6   8       81.26      143.20     42.48 o 
  16  -6   8       57.64       96.11     40.68 o 
  17  -6   8       60.09       87.34     40.79 o 
  18  -6   8      263.39      314.82     55.17 o 
  19  -6   8      445.02      485.13     63.81 o 
  20  -6   8      194.68      242.93    104.00 o 
  21  -6   8       64.84       76.01     81.59 o 
  22  -6   8      420.85      470.37     68.81 o 
  23  -6   8       38.03      115.86    116.02 o 
 -24  -5   8       16.18       73.83     93.33 o 
 -23  -5   8       16.71       53.16     40.99 o 
 -22  -5   8       13.19       34.09     32.04 o 
 -21  -5   8       18.73       20.76     30.50 o 
 -20  -5   8      126.06      115.00     35.38 o 
 -19  -5   8      124.78       62.80     38.12 o 
 -18  -5   8       85.62       80.80     27.81 o 
 -17  -5   8       54.76       40.21     26.83 o 
 -16  -5   8       94.31      109.38     23.09 o 
 -15  -5   8      571.13      557.98     37.96 o 
 -14  -5   8      336.76      296.75     39.07 o 
 -13  -5   8       31.99       22.10     19.66 o 
 -12  -5   8      219.93      246.34     25.85 o 
 -11  -5   8      318.08      323.66     27.48 o 
 -10  -5   8      121.13      131.87     20.28 o 
  -9  -5   8      862.93      873.69     38.36 o 
  -8  -5   8     2523.22     2553.30     64.16 o 
  -7  -5   8      706.29      752.33     33.78 o 
  -6  -5   8     2019.88     1932.17     50.61 o 
  -5  -5   8     2450.17     1883.55    397.52 o 
  -4  -5   8       57.48       58.35     14.01 o 
  -3  -5   8       57.83       34.40     15.43 o 
  -2  -5   8      468.69      506.97     33.61 o 
  -1  -5   8      378.92      337.92     28.48 o 
   0  -5   8        3.94        5.42     13.45 o 
   1  -5   8      325.15      351.09     38.07 o 
   2  -5   8       46.94       30.40     24.76 o 
   3  -5   8     1548.38     1600.58     67.76 o 
   4  -5   8      154.89      128.17     50.73 o 
   5  -5   8     1078.11     1134.26     46.16 o 
   6  -5   8     1800.81     1836.60     58.12 o 
   7  -5   8      117.50       53.06     18.56 o 
   8  -5   8      472.94      516.55     38.88 o 
   9  -5   8       48.44       77.31     31.89 o 
  10  -5   8     1742.59     1688.17     83.59 o 
  11  -5   8      990.94      804.04     64.97 o 
  12  -5   8      982.86      955.36     66.31 o 
  13  -5   8        7.49       -1.42     27.26 o 
  14  -5   8      441.14      468.19     52.67 o 
  15  -5   8      185.70      191.18     40.59 o 
  16  -5   8      175.82      172.24     40.14 o 
  17  -5   8       86.01      145.19     40.58 o 
  18  -5   8       87.60      108.38     37.20 o 
  19  -5   8      149.91      163.02     43.63 o 
  20  -5   8      166.69      209.23     46.86 o 
  21  -5   8      374.49      416.13     92.03 o 
  22  -5   8      431.71      503.79     64.85 o 
  23  -5   8       92.62       89.90     43.87 o 
  24  -5   8       44.58      233.55     78.16 o 
  25  -5   8       71.19      175.58     75.92 o 
 -27  -4   8      220.55      355.57     69.82 o 
 -26  -4   8      154.55      240.06     79.17 o 
 -25  -4   8       15.28       57.81     43.38 o 
 -24  -4   8       55.89      165.62     86.22 o 
 -23  -4   8      220.99      128.41     81.77 o 
 -22  -4   8       36.42       50.86     68.03 o 
 -21  -4   8       82.27       86.96     66.58 o 
 -20  -4   8       94.20       72.31     32.61 o 
 -19  -4   8      216.40      271.51     33.77 o 
 -18  -4   8       65.85       46.35     24.06 o 
 -17  -4   8      303.93      300.69     33.69 o 
 -16  -4   8      417.52      377.60     46.28 o 
 -15  -4   8      128.25      103.46     38.29 o 
 -14  -4   8      192.85      205.50     44.40 o 
 -13  -4   8     1658.09     1765.03     60.75 o 
 -12  -4   8      607.88      708.08     40.44 o 
 -11  -4   8     1242.76     1196.10     67.25 o 
 -10  -4   8      666.64      648.24     50.69 o 
  -9  -4   8      621.69      691.75     36.74 o 
  -8  -4   8     1058.41     1313.27     46.71 o 
  -7  -4   8        3.00       -0.25     13.00 o 
  -6  -4   8      765.90      803.42     36.13 o 
  -5  -4   8     4394.72     4378.10     83.96 o 
  -4  -4   8     2482.88     2289.91     52.23 o 
  -3  -4   8      108.93      116.18     13.31 o 
  -2  -4   8      301.86      369.89     23.67 o 
  -1  -4   8     3077.36     3191.07     73.07 o 
   0  -4   8     1742.99     1926.26     55.93 o 
   1  -4   8       41.28       73.49     21.31 o 
   2  -4   8      469.87      520.67     28.91 o 
   3  -4   8      582.78      536.04     29.60 o 
   4  -4   8      611.56      662.09     31.16 o 
   5  -4   8      121.06      123.64     17.80 o 
   6  -4   8      460.99      489.72     62.49 o 
   7  -4   8      671.65      573.58     29.17 o 
   8  -4   8      783.37      779.52     28.17 o 
   9  -4   8      373.03      378.01     22.14 o 
  10  -4   8     1025.51      871.56     43.64 o 
  11  -4   8     1465.33     1341.83     85.84 o 
  12  -4   8     1659.76     1533.53     59.82 o 
  13  -4   8     1137.27     1229.71    165.99 o 
  14  -4   8     2360.39     2158.82    140.84 o 
  15  -4   8      946.58     1001.07     48.77 o 
  16  -4   8      100.63       93.12     24.41 o 
  17  -4   8     1043.51     1005.01     53.42 o 
  18  -4   8     1330.95     1324.84     73.06 o 
  19  -4   8      138.84      162.19     29.50 o 
  20  -4   8      375.68      440.50     42.01 o 
  21  -4   8      138.40      169.81     32.03 o 
  22  -4   8      546.89      572.33     48.71 o 
  23  -4   8       60.40      189.63     51.62 o 
  24  -4   8      160.61      262.58     74.01 o 
  25  -4   8      441.80      543.12    101.54 o 
  26  -4   8       80.97      223.70     73.88 o 
 -28  -3   8       22.65       53.55     86.73 o 
 -27  -3   8      158.37      207.33     99.81 o 
 -26  -3   8       69.55       53.12     81.03 o 
 -25  -3   8       50.02       31.84     66.91 o 
 -24  -3   8      109.54      217.77     87.45 o 
 -23  -3   8        9.93       24.45     62.90 o 
 -22  -3   8      101.42      101.52     34.80 o 
 -21  -3   8      303.65      264.44    123.75 o 
 -20  -3   8       21.83      -15.89     25.48 o 
 -19  -3   8      513.80      498.83     49.18 o 
 -18  -3   8      206.53      140.79     34.06 o 
 -17  -3   8      385.91      365.86     34.76 o 
 -16  -3   8      516.18      477.60     37.17 o 
 -15  -3   8     1383.59     1440.51     53.82 o 
 -14  -3   8      258.38      289.05     29.17 o 
 -13  -3   8       66.08       74.85     30.12 o 
 -12  -3   8     1837.40     1905.73     71.16 o 
 -11  -3   8      267.46      337.39     33.32 o 
 -10  -3   8      134.19      141.98     24.30 o 
  -9  -3   8      325.45      354.52     26.19 o 
  -8  -3   8      193.79      228.21     22.11 o 
  -7  -3   8       54.42       65.50     14.73 o 
  -6  -3   8      287.41      264.26     26.54 o 
  -5  -3   8      170.91      177.98     18.25 o 
  -4  -3   8     1160.86     1178.69     37.53 o 
  -3  -3   8      377.45      386.65     24.10 o 
  -2  -3   8      500.54      486.01     25.64 o 
  -1  -3   8     4932.73     4790.61    347.29 o 
   0  -3   8     4856.15     5778.39    139.72 o 
   1  -3   8      395.20      427.49     23.38 o 
   2  -3   8     1374.28     1555.69     43.12 o 
   3  -3   8     1960.40     1875.82     48.26 o 
   4  -3   8     1202.16     1307.33     38.24 o 
   5  -3   8      239.66      245.46     18.39 o 
   6  -3   8      570.51      633.07     36.80 o 
   7  -3   8      130.81      180.36     25.74 o 
   8  -3   8       21.10       15.31      8.18 o 
   9  -3   8      120.48      125.21     11.26 o 
  10  -3   8      989.62      845.19     25.38 o 
  11  -3   8      384.48      410.19     29.40 o 
  12  -3   8      192.27      198.63     21.81 o 
  13  -3   8      293.52      264.55     24.99 o 
  14  -3   8     1878.79     1772.19     54.57 o 
  15  -3   8       30.13       17.94     16.70 o 
  16  -3   8      214.09      205.48     25.25 o 
  17  -3   8      225.43      248.01     27.24 o 
  18  -3   8      584.11      505.75     37.31 o 
  19  -3   8       23.13       47.94     20.40 o 
  20  -3   8       34.56       29.48     21.54 o 
  21  -3   8      374.99      355.30     35.08 o 
  22  -3   8       37.95       40.68     27.23 o 
  23  -3   8        8.69      -10.66     26.40 o 
  24  -3   8       48.85       95.69     33.46 o 
  25  -3   8       11.77       88.10     38.50 o 
  26  -3   8      318.96      352.34     84.73 o 
 -28  -2   8       39.06       23.54     83.17 o 
 -27  -2   8      149.12      108.08     86.28 o 
 -26  -2   8       31.72        6.89     68.22 o 
 -25  -2   8       39.50      -17.04     59.96 o 
 -24  -2   8       26.18      -23.79     56.25 o 
 -23  -2   8       95.01      126.66     34.86 o 
 -22  -2   8      190.92      117.31     32.91 o 
 -21  -2   8       38.07       45.30     32.38 o 
 -20  -2   8      146.67      184.12     35.16 o 
 -19  -2   8      178.06      224.89     36.47 o 
 -18  -2   8       29.52       12.78     22.58 o 
 -17  -2   8       27.85       13.44     20.98 o 
 -16  -2   8      396.65      466.15     42.37 o 
 -15  -2   8      440.29      390.61     73.21 o 
 -14  -2   8      504.61      592.00     41.83 o 
 -13  -2   8      371.97      370.71     23.32 o 
 -12  -2   8     7078.15     7296.73    118.30 o 
 -11  -2   8      220.57      218.01     17.62 o 
 -10  -2   8      831.60      864.78     35.65 o 
  -9  -2   8      726.66      742.48     39.73 o 
  -8  -2   8     4673.18     4781.73    147.14 o 
  -7  -2   8      730.89      836.22     32.42 o 
  -6  -2   8      469.82      468.25     25.68 o 
  -5  -2   8     3016.81     3026.13     65.77 o 
  -4  -2   8     6945.79     6820.16    139.55 o 
  -3  -2   8      384.40      328.68     22.94 o 
  -2  -2   8       14.94       -4.55      6.85 o 
  -1  -2   8      622.59      579.39     36.81 o 
   0  -2   8     1964.73     2009.29     73.47 o 
   1  -2   8     1226.69     1296.81     51.21 o 
   2  -2   8      823.17      874.67     39.41 o 
   3  -2   8     1060.73     1103.80     42.64 o 
   4  -2   8      505.53      555.42     24.23 o 
   5  -2   8     1244.85     1254.64     31.77 o 
   6  -2   8     8129.96     8244.43    150.76 o 
   7  -2   8      199.82      181.70     15.82 o 
   8  -2   8      286.29      298.96     19.79 o 
   9  -2   8      417.89      436.67     25.43 o 
  10  -2   8      296.38      270.94     22.90 o 
  11  -2   8      328.91      392.98     27.85 o 
  12  -2   8      335.38      391.90     29.24 o 
  13  -2   8       93.29      135.92     20.63 o 
  14  -2   8     2253.90     2177.04     65.18 o 
  15  -2   8       88.95       50.16     25.73 o 
  16  -2   8      599.84      520.58     50.38 o 
  17  -2   8        2.18       13.35     16.51 o 
  18  -2   8     2882.03     2592.50     71.90 o 
  19  -2   8      197.43      174.00     25.74 o 
  20  -2   8       90.91       69.10     28.03 o 
  21  -2   8      598.92      607.72     64.82 o 
  22  -2   8       73.00       69.07     29.92 o 
  23  -2   8      559.77      515.70     71.72 o 
  24  -2   8      233.62      239.51     42.12 o 
  25  -2   8       61.76       71.93     33.91 o 
  26  -2   8       42.55       36.32     46.40 o 
  27  -2   8      220.01      307.28     63.44 o 
  28  -2   8      172.71      310.19     95.74 o 
 -29  -1   8       23.68       77.31     85.63 o 
 -28  -1   8       48.86       -2.69     71.24 o 
 -27  -1   8       77.78      123.01     84.50 o 
 -26  -1   8      233.74      217.35     97.07 o 
 -25  -1   8       74.48      107.76     75.06 o 
 -24  -1   8       76.83      138.05     38.60 o 
 -23  -1   8      119.00      120.01     35.98 o 
 -22  -1   8      138.54      124.67     58.92 o 
 -21  -1   8     2010.53     2003.52     88.69 o 
 -20  -1   8       37.04       38.78     71.61 o 
 -19  -1   8      229.66      193.29     35.08 o 
 -18  -1   8      350.78      339.51     45.36 o 
 -17  -1   8      137.35      161.08     41.89 o 
 -16  -1   8      452.03      461.68     31.34 o 
 -15  -1   8      147.43      122.75     18.58 o 
 -14  -1   8       90.04       88.24     22.80 o 
 -13  -1   8       59.87       49.59     13.71 o 
 -12  -1   8     1879.87     2176.98     43.90 o 
 -11  -1   8       35.20       44.41     11.01 o 
 -10  -1   8      131.29      148.83     11.48 o 
  -9  -1   8       22.59       16.57      6.67 o 
  -8  -1   8     3789.81     3291.24     47.55 o 
  -7  -1   8      801.65     1019.62     24.29 o 
  -6  -1   8       70.65      101.37     21.95 o 
  -5  -1   8      670.57      647.24     32.39 o 
  -4  -1   8     1373.91     1414.12     48.28 o 
  -3  -1   8      113.36      120.86      8.65 o 
  -2  -1   8      782.49      685.10     55.87 o 
  -1  -1   8     2444.77     2356.88     50.34 o 
   0  -1   8      818.23      755.07    110.74 o 
   1  -1   8     5849.24     5289.81     97.41 o 
   2  -1   8      266.77      238.17     19.76 o 
   3  -1   8     1873.70     1744.40    102.98 o 
   4  -1   8      647.31      417.35    112.15 o 
   5  -1   8      872.47      780.06     32.70 o 
   6  -1   8     5390.25     5276.07    124.72 o 
   7  -1   8       29.53       16.22     17.61 o 
   8  -1   8      613.36      698.45     43.00 o 
   9  -1   8     1351.09     1356.11     41.06 o 
  10  -1   8     4340.68     4180.70     73.72 o 
  11  -1   8      363.74      384.89     19.99 o 
  12  -1   8      176.25      191.89     13.62 o 
  13  -1   8      123.83      138.68     11.87 o 
  14  -1   8     4324.06     3879.19     67.43 o 
  15  -1   8      384.74      365.59     31.96 o 
  16  -1   8      459.13      472.08     31.66 o 
  17  -1   8      282.64      220.89     25.08 o 
  18  -1   8      559.01      539.30     46.32 o 
  19  -1   8      104.85       72.65     27.08 o 
  20  -1   8       18.23       45.26     25.65 o 
  21  -1   8      316.49      317.77     41.05 o 
  22  -1   8      215.54      194.41     36.18 o 
  23  -1   8      657.81      608.32     56.26 o 
  24  -1   8       78.55       75.16     32.25 o 
  25  -1   8       14.79       12.95     34.61 o 
  26  -1   8      122.30      130.18     38.24 o 
  27  -1   8       83.94      109.11     47.25 o 
  28  -1   8        4.46       52.71     34.57 o 
  29  -1   8      131.27      280.82    142.09 o 
 -29   0   8        2.46       -6.31     73.27 o 
 -28   0   8       35.74       -8.95     64.98 o 
 -27   0   8        4.45      -27.56     54.32 o 
 -26   0   8       16.78       52.29     37.74 o 
 -25   0   8       18.70        2.00     30.79 o 
 -24   0   8       19.80       22.02     31.29 o 
 -23   0   8      180.42      181.70     39.83 o 
 -22   0   8        4.85       -5.29     25.61 o 
 -21   0   8      400.48      379.34     48.38 o 
 -20   0   8      326.09      378.56     46.88 o 
 -19   0   8       29.14       24.30     24.27 o 
 -18   0   8       62.36       17.14     24.63 o 
 -17   0   8     1321.13     1374.16     51.72 o 
 -16   0   8      586.27      569.67     37.86 o 
 -15   0   8      355.14      356.78     31.18 o 
 -14   0   8        2.74       -5.85     10.39 o 
 -13   0   8     1656.58      788.13    145.54 o 
 -12   0   8    10153.94     9742.30    177.88 o 
 -11   0   8      134.35      154.13     14.43 o 
 -10   0   8        3.87        1.15      8.35 o 
  -9   0   8      527.64      604.30     25.47 o 
  -8   0   8    37872.64    43635.20    589.67 o 
  -7   0   8      421.41      419.13     13.63 o 
  -6   0   8      347.53      431.24     13.52 o 
  -5   0   8      441.07      496.96     14.87 o 
  -4   0   8    37249.12    37661.93    495.85 o 
  -3   0   8     1936.72     1973.72     29.63 o 
  -2   0   8      246.56      265.61     12.70 o 
  -1   0   8      366.72      316.04     17.68 o 
   0   0   8     5765.31     5996.21     69.06 o 
   1   0   8     2506.52     2319.61     40.01 o 
   2   0   8     1374.47     1338.58     26.97 o 
   3   0   8     1326.49     1200.70     48.80 o 
   4   0   8     3377.35     3448.71     65.19 o 
   5   0   8      930.37      914.79     30.15 o 
   6   0   8     3281.46     2820.64     83.12 o 
   7   0   8     5758.23     6051.19    134.28 o 
   8   0   8      116.67      114.30     16.99 o 
   9   0   8     3497.17     3854.76    152.72 o 
  10   0   8        2.93        3.01      6.94 o 
  11   0   8       17.02        8.51      7.39 o 
  12   0   8        1.34       11.78      8.16 o 
  13   0   8        2.46        0.04      8.32 o 
  14   0   8     3934.37     3822.29     78.60 o 
  15   0   8        0.76        1.55     13.16 o 
  16   0   8        0.53       -7.07     12.43 o 
  17   0   8       15.69       -9.14     19.16 o 
  18   0   8      988.16      882.93     87.32 o 
  19   0   8      353.89      307.25     38.44 o 
  20   0   8       29.64       52.57     26.55 o 
  21   0   8      248.78      266.69     40.02 o 
  22   0   8      309.86      290.23     42.19 o 
  23   0   8      382.83      434.25     50.56 o 
  24   0   8       76.47      110.71     35.70 o 
  25   0   8      141.71      166.63     38.12 o 
  26   0   8        4.76       -3.25     45.10 o 
  27   0   8        0.89       88.04     36.89 o 
  28   0   8       74.65       83.35    103.78 o 
  29   0   8      190.65      451.12    160.95 o 
 -29   1   8       22.72      104.04     85.04 o 
 -28   1   8       49.12       24.76     77.62 o 
 -27   1   8       75.16       92.14     41.84 o 
 -26   1   8      223.79      219.14     48.19 o 
 -25   1   8       69.12       30.96     34.25 o 
 -24   1   8       79.46       85.52     40.80 o 
 -23   1   8      117.65       82.20     36.07 o 
 -22   1   8      135.93       92.90     35.87 o 
 -21   1   8     1999.86     1976.30     81.33 o 
 -20   1   8       38.90       13.98     21.30 o 
 -19   1   8      222.71      247.62     40.19 o 
 -18   1   8      343.32      288.97     36.68 o 
 -17   1   8      134.06      129.70     27.65 o 
 -16   1   8      462.09      514.16     38.69 o 
 -15   1   8      134.48      132.65     18.62 o 
 -14   1   8       86.87       88.03     15.89 o 
 -13   1   8       56.14       34.29     12.65 o 
 -12   1   8     1968.90     2227.40     51.29 o 
 -11   1   8       37.75       49.20     11.94 o 
 -10   1   8      133.20      144.65     24.05 o 
  -9   1   8       19.69        5.95      7.77 o 
  -8   1   8     3674.85     3216.96     48.98 o 
  -7   1   8      814.52     1022.79     41.36 o 
  -6   1   8       75.26      136.86     21.02 o 
  -5   1   8      673.90      651.14     23.38 o 
  -4   1   8     1317.27     1201.86    148.55 o 
  -3   1   8      121.06      134.00      9.12 o 
  -2   1   8      787.99      748.31     17.16 o 
  -1   1   8     2411.06     2339.20     31.34 o 
   0   1   8      809.43      799.20     15.08 o 
   1   1   8     5875.75     5553.99     71.10 o 
   2   1   8      251.36      260.59     11.40 o 
   3   1   8     1899.93     1825.12     33.21 o 
   4   1   8      684.45      703.73     22.32 o 
   5   1   8      824.83      748.70     17.54 o 
   6   1   8     5471.10     5305.44    143.15 o 
   7   1   8       29.57       15.33     14.17 o 
   8   1   8      631.87      578.59    131.48 o 
   9   1   8     1328.87     1366.59     82.88 o 
  10   1   8     4182.94     3970.67    123.12 o 
  11   1   8      350.89      406.92     36.84 o 
  12   1   8      172.83      159.25     27.01 o 
  13   1   8      125.47      121.34     19.26 o 
  14   1   8     4406.14     4115.28     84.37 o 
  15   1   8      387.12      390.74     27.33 o 
  16   1   8      466.45      453.31     30.30 o 
  17   1   8      289.36      231.26     24.17 o 
  18   1   8      549.01      487.29     32.99 o 
  19   1   8      104.29       86.59     27.65 o 
  20   1   8       20.18       14.52     23.55 o 
  21   1   8      300.14      254.66     44.60 o 
  22   1   8      238.57      217.31     38.95 o 
  23   1   8      663.16      667.00     59.58 o 
  24   1   8       78.75       72.07     32.38 o 
  25   1   8       14.86       28.55     35.13 o 
  26   1   8      131.05      183.92     46.21 o 
  27   1   8       85.97      128.43    151.72 o 
  28   1   8        5.66       17.52     62.34 o 
  29   1   8      125.21      426.20    159.03 o 
 -28   2   8       39.18       60.23     42.20 o 
 -27   2   8      150.70      120.95     49.11 o 
 -26   2   8       32.48       34.06     39.05 o 
 -25   2   8       39.39       52.46     39.82 o 
 -24   2   8       25.16      -11.17     31.77 o 
 -23   2   8      100.43      136.39     41.55 o 
 -22   2   8      185.45      215.87     34.82 o 
 -21   2   8       34.65       23.11     23.68 o 
 -20   2   8      144.31      137.73     33.79 o 
 -19   2   8      169.90      158.53     28.10 o 
 -18   2   8       29.15       14.26     17.19 o 
 -17   2   8       29.17       26.58     16.48 o 
 -16   2   8      410.47      371.88     28.87 o 
 -15   2   8      422.67      407.40     28.69 o 
 -14   2   8      497.52      526.93     23.15 o 
 -13   2   8      370.93      381.76     19.34 o 
 -12   2   8     7067.77     7206.08    109.35 o 
 -11   2   8      230.77      228.31     13.97 o 
 -10   2   8      841.71      820.85     18.37 o 
  -9   2   8      733.22      830.58     29.49 o 
  -8   2   8     4693.40     4746.28     98.39 o 
  -7   2   8      729.73      795.09     26.57 o 
  -6   2   8      450.20      428.67     20.11 o 
  -5   2   8     3019.20     2978.29     45.73 o 
  -4   2   8     6898.16     6744.66    101.36 o 
  -2   2   8       14.59        4.08      7.52 o 
  -1   2   8      639.69      598.96     18.87 o 
   0   2   8     1983.23     2049.79     47.16 o 
   1   2   8     1176.95     1212.00     29.98 o 
   2   2   8      784.04      863.47     29.93 o 
   3   2   8     1105.12     1150.92     26.46 o 
   4   2   8      500.35      584.70     41.47 o 
   5   2   8     1261.04     1261.33     25.18 o 
   6   2   8     8220.31     8198.68    107.61 o 
   7   2   8      162.49      154.70     10.06 o 
   8   2   8      272.39      286.16     17.92 o 
   9   2   8      420.04      495.56     45.72 o 
  10   2   8      299.13      247.91     23.53 o 
  11   2   8      329.13      249.19     73.88 o 
  12   2   8      339.77       10.33     16.58 o 
  13   2   8       96.96       17.70     23.64 o 
  14   2   8     2212.83     2165.90    117.39 o 
  15   2   8       88.71      117.96     38.26 o
[truncated: 1,030,952 more chars]
